# Supplementary material for: Exploring binaural hearing in gerbils (Meriones unguiculatus) using virtual headphones
Source: PLoS One. 2017 Apr 10;12(4):e0175142. doi: 10.1371/journal.pone.0175142 (PMC5386270; doi:10.1371/journal.pone.0175142)
Supplement: S1 Table — Two gerbil carcasses (A, B) were measured in five (gerbil B) and seven different head positions (gerbil A) representing a combination of head orientation (central, left, right) and the additional deviation from the central position (back, front, far). The worksheets correspond to the panels in S1 and S2 Figs showing the measured values for actual ITD in μs (ITD vs ITD), actual ITD expressed as IPD in cycles (IPD vs ITD) and actual ILD in dB (ILD vs ITD) in relation to nominal ITD in μs and the measured values for the actual ILD in dB (ILD vs ILD), actual ITD expressed as IPD in cycles (IPD vs ILD) and actual ITD in μs (ITD vs ILD) in relation to nominal ILD in dB. Measured values are also given as error values (in μs, cycles, or dB) and relative errors (in %) for the worksheets ITD vs ITD, IPD vs ITD, and ILD vs ILD. (XLSX) [file pone.0175142.s008.xlsx]

## Sheet: ITD vs ITD
Frequency	750
Animal			A	B	A	B	A	B	A	B	A	A	B	A		A	B	A	B	A	B	A	B	A	A	B	A		A	B	A	B	A	B	A	B	A	A	B	A
Position			central	central	central	central	central	central	left	left	left	right	right	right		central	central	central	central	central	central	left	left	left	right	right	right		central	central	central	central	central	central	left	left	left	right	right	right
Extent			--	--	back	back	front	front	--	--	far	--	--	far		--	--	back	back	front	front	--	--	far	--	--	far		--	--	back	back	front	front	--	--	far	--	--	far
Nominal ITD / µs	Desired ITD / µs		Actual ITD / µs													Error / µs													relative error
-120	-120		-127.89	-111.947	-113.23	-111.769	-113.632	-118.82	-146.789	-150.624	-160.275	-87.94	-82.4245	-63.3622		-7.89006	8.05251	6.76972	8.23061	6.36772	1.17958	-26.7891	-30.6237	-40.275	32.06	37.5755	56.6378		0.06575	-0.067104	-0.056414	-0.068588	-0.053064	-0.00983	0.223243	0.255197	0.335625	-0.267167	-0.313129	-0.471982
-80	-80		-91.1171	-76.9242	-76.5041	-77.7284	-76.6208	-83.7953	-110.917	-116.891	-125.904	-50.9061	-47.368	-27.1417		-11.1171	3.07581	3.49591	2.27157	3.37919	-3.79529	-30.917	-36.8905	-45.9044	29.0939	32.632	52.8583		0.138964	-0.038448	-0.043699	-0.028395	-0.04224	0.047441	0.386463	0.461131	0.573805	-0.363674	-0.4079	-0.660729
-40	-40		-51.2385	-39.1577	-36.879	-40.4619	-36.6215	-46.0143	-71.538	-80.0286	-87.5674	-11.6049	-10.1951	10.8914		-11.2385	0.842318	3.12101	-0.461917	3.37846	-6.01426	-31.538	-40.0286	-47.5674	28.3951	29.8049	50.8914		0.280962	-0.021058	-0.078025	0.011548	-0.084461	0.150356	0.788451	1.00072	1.18918	-0.709877	-0.745124	-1.27229
-20	-20		-30.379	-19.4948	-16.2137	-20.8798	-15.7294	-26.3425	-50.815	-60.7222	-67.2396	8.717	8.98875	30.4394		-10.379	0.505157	3.78628	-0.879763	4.27056	-6.34254	-30.815	-40.7222	-47.2396	28.717	28.9887	50.4394		0.518952	-0.025258	-0.189314	0.043988	-0.213528	0.317127	1.54075	2.03611	2.36198	-1.43585	-1.44944	-2.52197
0	0		-9.12335	0.485093	4.81647	-0.889405	5.55376	-6.35484	-29.6547	-41.0722	-46.4319	29.3354	28.4171	50.2221		-9.12335	0.485093	4.81647	-0.889405	5.55376	-6.35484	-29.6547	-41.0722	-46.4319	29.3354	28.4171	50.2221
20	20		12.3234	20.5984	26.0211	19.2993	27.0345	13.7634	-8.29507	-21.2944	-25.421	50.1099	47.9528	70.1311		-7.67664	0.598404	6.0211	-0.700732	7.03448	-6.23662	-28.2951	-41.2944	-45.421	30.1099	27.9528	50.1311		-0.383832	0.02992	0.301055	-0.035037	0.351724	-0.311831	-1.41475	-2.06472	-2.27105	1.50549	1.39764	2.50655
40	40		33.7392	40.6506	47.195	39.4601	48.5023	33.8161	13.0078	-1.61518	-4.50244	70.8888	67.4508	90.0494		-6.26081	0.650612	7.19497	-0.539856	8.50234	-6.18395	-26.9922	-41.6152	-44.5024	30.8888	27.4508	50.0494		-0.15652	0.016265	0.179874	-0.013496	0.212558	-0.154599	-0.674805	-1.04038	-1.11256	0.77222	0.68627	1.25124
80	80		75.6169	79.8272	88.6533	78.8212	90.5757	72.9756	54.4618	36.5967	35.9434	111.859	105.772	129.451		-4.38311	-0.172841	8.65335	-1.17879	10.5757	-7.02435	-25.5382	-43.4033	-44.0566	31.8595	25.7717	49.4512		-0.054789	-0.002161	0.108167	-0.014735	0.132197	-0.087804	-0.319227	-0.542541	-0.550708	0.398244	0.322146	0.618139
120	120		115.063	116.765	127.845	115.714	130.375	109.87	93.0944	72.1704	73.118	151.197	142.41	167.603		-4.93662	-3.23489	7.84517	-4.28561	10.3748	-10.1303	-26.9056	-47.8296	-46.882	31.197	22.4096	47.6032		-0.041138	-0.026957	0.065376	-0.035713	0.086456	-0.084419	-0.224214	-0.39858	-0.390683	0.259975	0.186746	0.396693
Frequency	1000
Animal			A	B	A	B	A	B	A	B	A	A	B	A		A	B	A	B	A	B	A	B	A	A	B	A		A	B	A	B	A	B	A	B	A	A	B	A
Position			central	central	central	central	central	central	left	left	left	right	right	right		central	central	central	central	central	central	left	left	left	right	right	right		central	central	central	central	central	central	left	left	left	right	right	right
Extent			--	--	back	back	front	front	--	--	far	--	--	far		--	--	back	back	front	front	--	--	far	--	--	far		--	--	back	back	front	front	--	--	far	--	--	far
Nominal ITD / µs	Desired ITD / µs		Actual ITD / µs													Error / µs													relative error
-120	-120		-126.639	-110.781	-112.232	-112.925	-112.018	-118.373	-145.486	-148.822	-158.818	-87.9677	-82.3848	-63.853		-6.63946	9.21932	7.76796	7.07517	7.98182	1.62748	-25.4865	-28.8224	-38.8184	32.0323	37.6152	56.147		0.055329	-0.076828	-0.064733	-0.05896	-0.066515	-0.013562	0.212387	0.240186	0.323487	-0.266936	-0.31346	-0.467891
-80	-80		-90.7972	-76.3913	-76.1732	-79.4572	-76.0036	-83.8184	-110.581	-116.031	-125.436	-51.6524	-47.7924	-28.1743		-10.7972	3.60866	3.82685	0.542822	3.99635	-3.81839	-30.5814	-36.031	-45.4364	28.3476	32.2076	51.8257		0.134965	-0.045108	-0.047836	-0.006785	-0.049954	0.04773	0.382267	0.450387	0.567955	-0.354345	-0.402595	-0.647822
-40	-40		-51.7066	-39.1423	-37.0577	-42.6491	-36.881	-46.4822	-72.0127	-79.9159	-87.9252	-12.9157	-10.9789	9.45714		-11.7066	0.857673	2.94235	-2.64912	3.11903	-6.48215	-32.0127	-39.9159	-47.9252	27.0843	29.0211	49.4571		0.292665	-0.021442	-0.073559	0.066228	-0.077976	0.162054	0.800318	0.997897	1.19813	-0.677107	-0.725528	-1.23643
-20	-20		-31.0632	-19.5715	-16.4749	-23.1257	-16.2562	-26.906	-51.5092	-60.763	-67.8171	7.28576	8.17182	28.9495		-11.0632	0.428512	3.52511	-3.1257	3.7438	-6.90604	-31.5092	-40.763	-47.8171	27.2858	28.1718	48.9495		0.553159	-0.021426	-0.176255	0.156285	-0.18719	0.345302	1.57546	2.03815	2.39085	-1.36429	-1.40859	-2.44748
0	0		-9.87552	0.460817	4.61293	-3.05199	4.90791	-6.89731	-30.4241	-41.0822	-47.0865	27.9266	27.7003	48.8098		-9.87552	0.460817	4.61293	-3.05199	4.90791	-6.89731	-30.4241	-41.0822	-47.0865	27.9266	27.7003	48.8098
20	20		11.6451	20.7718	26.0089	17.3537	26.4176	13.3611	-9.01436	-21.0927	-26.0404	48.8771	47.4801	68.9463		-8.35492	0.771801	6.00886	-2.64631	6.41757	-6.63889	-29.0144	-41.0927	-46.0404	28.8771	27.4801	48.9463		-0.417746	0.03859	0.300443	-0.132315	0.320878	-0.331945	-1.45072	-2.05464	-2.30202	1.44386	1.374	2.44731
40	40		33.2535	41.1529	47.4863	37.8386	48.0454	33.6628	12.4258	-1.04528	-5.02528	69.9853	67.3663	89.252		-6.74648	1.15287	7.48633	-2.16139	8.04543	-6.33722	-27.5742	-41.0453	-45.0253	29.9853	27.3663	49.252		-0.168662	0.028822	0.187158	-0.054035	0.201136	-0.15843	-0.689355	-1.02613	-1.12563	0.749632	0.684158	1.2313
80	80		75.7607	81.3	89.7896	78.0409	90.7374	73.589	54.2599	38.2387	35.6038	112.048	106.873	129.929		-4.23933	1.30003	9.78956	-1.95908	10.7374	-6.41103	-25.7401	-41.7613	-44.3962	32.0483	26.8731	49.9286		-0.052992	0.01625	0.122369	-0.024489	0.134217	-0.080138	-0.321751	-0.522016	-0.554952	0.400604	0.335914	0.624107
120	120		116.094	119.569	130.091	115.941	131.487	111.592	93.3337	75.2019	72.8635	153.051	145.239	170.072		-3.90556	-0.430775	10.0912	-4.05926	11.4869	-8.40832	-26.6663	-44.7981	-47.1365	33.0512	25.2387	50.072		-0.032546	-0.00359	0.084093	-0.033827	0.095724	-0.070069	-0.222219	-0.373317	-0.392804	0.275426	0.210322	0.417267
Frequency	1250
Animal			A	B	A	B	A	B	A	B	A	A	B	A		A	B	A	B	A	B	A	B	A	A	B	A		A	B	A	B	A	B	A	B	A	A	B	A
Position			central	central	central	central	central	central	left	left	left	right	right	right		central	central	central	central	central	central	left	left	left	right	right	right		central	central	central	central	central	central	left	left	left	right	right	right
Extent			--	--	back	back	front	front	--	--	far	--	--	far		--	--	back	back	front	front	--	--	far	--	--	far		--	--	back	back	front	front	--	--	far	--	--	far
Nominal ITD / µs	Desired ITD / µs		Actual ITD / µs													Error / µs													relative error
-120	-120		-119.938	-105.307	-107.538	-106.207	-107.253	-112.692	-135.958	-138.531	-147.636	-87.2608	-81.1524	-66.5614		0.061577	14.693	12.4618	13.7933	12.7473	7.30773	-15.9576	-18.5306	-27.6365	32.7392	38.8476	53.4386		-0.000513	-0.122442	-0.103848	-0.114944	-0.106227	-0.060898	0.13298	0.154421	0.230304	-0.272827	-0.32373	-0.445322
-80	-80		-85.9425	-72.5992	-73.5125	-74.3269	-73.2753	-79.6422	-102.752	-106.946	-115.773	-52.9832	-48.38	-32.8878		-5.94253	7.40083	6.48751	5.67313	6.72466	0.357758	-22.7523	-26.9459	-35.7727	27.0168	31.62	47.1122		0.074282	-0.09251	-0.081094	-0.070914	-0.084058	-0.004472	0.284403	0.336824	0.447159	-0.33771	-0.39525	-0.588902
-40	-40		-49.0761	-37.4049	-36.763	-39.5354	-36.5577	-44.2156	-66.3055	-72.5047	-80.2191	-16.5053	-13.6425	2.64755		-9.07611	2.59505	3.23695	0.464624	3.44231	-4.21556	-26.3055	-32.5047	-40.2191	23.4947	26.3575	42.6475		0.226903	-0.064876	-0.080924	-0.011616	-0.086058	0.105389	0.657638	0.812619	1.00548	-0.587368	-0.658938	-1.06619
-20	-20		-29.5009	-18.8136	-17.2924	-20.9774	-17.0931	-25.5679	-46.8331	-54.1814	-61.0643	2.65465	4.55432	21.2246		-9.50089	1.18638	2.70761	-0.97741	2.90686	-5.56787	-26.8331	-34.1814	-41.0643	22.6546	24.5543	41.2246		0.475044	-0.059319	-0.13538	0.04887	-0.145343	0.278394	1.34166	1.70907	2.05321	-1.13273	-1.22772	-2.06123
0	0		-9.25571	0.368344	2.83459	-1.73829	3.03811	-6.37912	-26.6709	-35.2369	-41.19	22.41	23.2836	40.3541		-9.25571	0.368344	2.83459	-1.73829	3.03811	-6.37912	-26.6709	-35.2369	-41.19	22.41	23.2836	40.3541
20	20		11.5047	20.0171	23.4836	18.0209	23.7054	13.2228	-6.03197	-15.8418	-20.8719	42.6979	42.4845	60.013		-8.49534	0.017067	3.48362	-1.97907	3.70539	-6.77723	-26.032	-35.8418	-40.8719	22.6979	22.4845	40.013		-0.424767	0.000853	0.174181	-0.098954	0.185269	-0.338862	-1.3016	-1.79209	-2.04359	1.1349	1.12422	2.00065
40	40		32.5718	39.9649	44.4698	38.0813	44.7272	33.0705	14.8111	3.78349	-0.449792	63.4205	62.0645	80.1531		-7.42819	-0.035104	4.46983	-1.91865	4.72723	-6.92951	-25.1889	-36.2165	-40.4498	23.4205	22.0645	40.1531		-0.185705	-0.000878	0.111746	-0.047966	0.118181	-0.173238	-0.629723	-0.905413	-1.01124	0.585512	0.551612	1.00383
80	80		74.7109	80.01	86.6208	78.1334	87.0108	72.7803	55.9862	42.7896	39.3754	105.676	101.906	121.598		-5.28907	0.010032	6.62082	-1.86661	7.01082	-7.21968	-24.0138	-37.2104	-40.6246	25.6763	21.9062	41.5977		-0.066113	0.000125	0.08276	-0.023333	0.087635	-0.090246	-0.300173	-0.46513	-0.507807	0.320954	0.273827	0.519972
120	120		115.668	119.25	127.886	116.81	128.493	111.571	95.1598	80.2981	76.3994	148.24	141.967	164.101		-4.33203	-0.750259	7.88623	-3.18987	8.49304	-8.42861	-24.8402	-39.7019	-43.6006	28.2403	21.9669	44.1013		-0.0361	-0.006252	0.065719	-0.026582	0.070775	-0.070238	-0.207002	-0.330849	-0.363338	0.235335	0.183057	0.367511
Frequency	2000
Animal			A	B	A	B	A	B	A	B	A	A	B	A		A	B	A	B	A	B	A	B	A	A	B	A		A	B	A	B	A	B	A	B	A	A	B	A
Position			central	central	central	central	central	central	left	left	left	right	right	right		central	central	central	central	central	central	left	left	left	right	right	right		central	central	central	central	central	central	left	left	left	right	right	right
Extent			--	--	back	back	front	front	--	--	far	--	--	far		--	--	back	back	front	front	--	--	far	--	--	far		--	--	back	back	front	front	--	--	far	--	--	far
Nominal ITD / µs	Desired ITD / µs		Actual ITD / µs													Error / µs													relative error
-120	-120		-126.322	-105.613	-110.243	-108.922	-109.234	-115.655	-145.676	-145.142	-160.472	-86.1283	-76.534	-60.0549		-6.32214	14.3874	9.75652	11.0775	10.7659	4.34459	-25.6762	-25.1424	-40.4719	33.8717	43.466	59.9451		0.052685	-0.119895	-0.081304	-0.092313	-0.089715	-0.036205	0.213969	0.20952	0.337266	-0.282264	-0.362216	-0.499543
-80	-80		-89.1369	-68.0307	-71.8954	-72.768	-70.7957	-78.1858	-110.678	-110.483	-127.505	-46.3916	-39.008	-20.1887		-9.13685	11.9693	8.10463	7.23203	9.20434	1.8142	-30.6782	-30.4827	-47.5046	33.6084	40.992	59.8113		0.114211	-0.149617	-0.101308	-0.0904	-0.115054	-0.022677	0.383478	0.381034	0.593807	-0.420105	-0.5124	-0.747641
-40	-40		-48.6151	-29.3955	-30.3283	-34.5314	-29.9836	-39.7141	-72.0429	-73.9577	-90.9943	-4.84087	-1.07257	20.0806		-8.61506	10.6045	9.67169	5.46857	10.0164	0.285932	-32.0429	-33.9577	-50.9943	35.1591	38.9274	60.0806		0.215376	-0.265113	-0.241792	-0.136714	-0.25041	-0.007148	0.801072	0.848943	1.27486	-0.878978	-0.973186	-1.50202
-20	-20		-26.9692	-9.49862	-8.32127	-14.3945	-8.6291	-19.9166	-51.0663	-54.6685	-71.027	16.5391	18.231	40.3515		-6.96922	10.5014	11.6787	5.60553	11.3709	0.083389	-31.0663	-34.6685	-51.027	36.5391	38.231	60.3515		0.348461	-0.525069	-0.583937	-0.280276	-0.568545	-0.004169	1.55332	1.73342	2.55135	-1.82696	-1.91155	-3.01758
0	0		-4.48387	10.8116	14.3583	6.42025	13.2739	0.286611	-29.0048	-34.6175	-49.9181	38.2154	37.8286	60.6928		-4.48387	10.8116	14.3583	6.42025	13.2739	0.286611	-29.0048	-34.6175	-49.9181	38.2154	37.8286	60.6928
20	20		18.6603	31.4981	37.5045	27.8137	35.5806	20.8652	-6.02221	-13.8298	-27.8339	60.0724	57.747	81.0825		-1.33969	11.4981	17.5045	7.81374	15.5806	0.865228	-26.0222	-33.8298	-47.8339	40.0724	37.747	61.0825		-0.066985	0.574905	0.875227	0.390687	0.779032	0.043261	-1.30111	-1.69149	-2.39169	2.00362	1.88735	3.05413
40	40		42.2041	52.4807	60.8582	49.6235	58.095	41.7489	17.6162	7.60324	-5.03822	81.9769	77.9884	101.495		2.20413	12.4807	20.8582	9.62347	18.095	1.74889	-22.3838	-32.3968	-45.0382	41.9769	37.9884	61.4953		0.055103	0.312019	0.521454	0.240587	0.452376	0.043722	-0.559596	-0.809919	-1.12596	1.04942	0.94971	1.53738
80	80		89.3012	94.8941	107.113	93.7444	102.889	84.0344	65.6185	51.8332	41.6445	125.388	119.33	142.282		9.30121	14.8941	27.1134	13.7444	22.8885	4.03443	-14.3815	-28.1668	-38.3555	45.3882	39.3295	62.2821		0.116265	0.186176	0.338918	0.171805	0.286107	0.05043	-0.179769	-0.352085	-0.479443	0.567353	0.491619	0.778526
120	120		134.71	137.221	151.363	137.596	146.221	126.379	112.831	96.9216	88.8785	167.53	161.451	182.852		14.7098	17.221	31.3628	17.5963	26.2211	6.37874	-7.16911	-23.0784	-31.1215	47.5295	41.4508	62.8517		0.122582	0.143509	0.261357	0.146636	0.218509	0.053156	-0.059743	-0.19232	-0.259346	0.396079	0.345423	0.523764
Frequency	2400
Animal			A	B	A	B	A	B	A	B	A	A	B	A		A	B	A	B	A	B	A	B	A	A	B	A		A	B	A	B	A	B	A	B	A	A	B	A
Position			central	central	central	central	central	central	left	left	left	right	right	right		central	central	central	central	central	central	left	left	left	right	right	right		central	central	central	central	central	central	left	left	left	right	right	right
Extent			--	--	back	back	front	front	--	--	far	--	--	far		--	--	back	back	front	front	--	--	far	--	--	far		--	--	back	back	front	front	--	--	far	--	--	far
Nominal ITD / µs	Desired ITD / µs		Actual ITD / µs													Error / µs													relative error
-120	-120		-119.611	-104.735	-111.377	-103.637	-111.435	-111.699	-132.372	-128.481	-143.559	-96.9347	-86.8527	-82.4235		0.389278	15.2654	8.62323	16.3627	8.56474	8.30079	-12.372	-8.48088	-23.5593	23.0653	33.1473	37.5765		-0.003244	-0.127212	-0.07186	-0.136356	-0.071373	-0.069173	0.1031	0.070674	0.196328	-0.192211	-0.276228	-0.313137
-80	-80		-80.1431	-66.2121	-72.383	-65.8007	-72.8139	-72.8421	-92.1509	-89.0352	-103.204	-58.5589	-49.3757	-44.6603		-0.143123	13.7879	7.61702	14.1993	7.18609	7.1579	-12.1509	-9.03519	-23.2035	21.4411	30.6243	35.3397		0.001789	-0.172349	-0.095213	-0.177491	-0.089826	-0.089474	0.151887	0.11294	0.290044	-0.268013	-0.382804	-0.441747
-40	-40		-39.9768	-28.1962	-32.7926	-28.8716	-32.9049	-34.4901	-51.7313	-50.8727	-62.9847	-19.2018	-12.2893	-6.04383		0.023218	11.8038	7.20741	11.1284	7.0951	5.50993	-11.7314	-10.8727	-22.9847	20.7982	27.7107	33.9562		-0.00058	-0.295096	-0.180185	-0.278209	-0.177378	-0.137748	0.293284	0.271817	0.574618	-0.519956	-0.692767	-0.848904
-20	-20		-19.4757	-9.1379	-12.5633	-10.2307	-12.3804	-15.3015	-31.1663	-31.8709	-42.443	0.949682	6.37381	13.7355		0.524315	10.8621	7.43671	9.76927	7.61958	4.69854	-11.1663	-11.8709	-22.443	20.9497	26.3738	33.7355		-0.026216	-0.543105	-0.371836	-0.488464	-0.380979	-0.234927	0.558315	0.593546	1.12215	-1.04748	-1.31869	-1.68678
0	0		1.19534	9.9563	7.90942	8.57635	8.40019	3.8546	-10.5282	-12.9729	-21.8725	21.3896	25.2247	33.8639		1.19534	9.9563	7.90942	8.57635	8.40019	3.8546	-10.5282	-12.9729	-21.8725	21.3896	25.2247	33.8639
20	20		21.8516	29.0443	28.4893	27.4656	29.2672	22.9067	9.904	5.69004	-1.69487	42.0514	44.3276	54.3358		1.85161	9.04427	8.48934	7.46559	9.26719	2.90671	-10.096	-14.31	-21.6949	22.0514	24.3276	34.3358		0.092581	0.452214	0.424467	0.37328	0.46336	0.145336	-0.5048	-0.715498	-1.08474	1.10257	1.21638	1.71679
40	40		42.2996	48.0953	49.009	46.3226	50.0526	41.8109	29.861	24.0086	17.7194	62.8492	63.7407	75.1196		2.29956	8.09528	9.00895	6.32264	10.0526	1.81088	-10.139	-15.9914	-22.2806	22.8492	23.7407	35.1196		0.057489	0.202382	0.225224	0.158066	0.251315	0.045272	-0.253475	-0.399784	-0.557016	0.57123	0.593517	0.87799
80	80		82.1569	86.222	89.3981	83.7528	91.0101	79.3569	67.9451	59.667	53.8854	104.522	103.715	117.363		2.15693	6.22198	9.39811	3.75284	11.0101	-0.643097	-12.0549	-20.333	-26.1146	24.5222	23.7146	37.363		0.026962	0.077775	0.117476	0.04691	0.137626	-0.008039	-0.150687	-0.254163	-0.326432	0.306528	0.296433	0.467038
120	120		120.957	125.24	128.956	121.591	131.264	117.639	104.503	95.3376	88.0572	145.909	145.464	159.838		0.956535	5.24015	8.95631	1.59051	11.2637	-2.36149	-15.4966	-24.6624	-31.9428	25.9088	25.4641	39.8377		0.007971	0.043668	0.074636	0.013254	0.093865	-0.019679	-0.129138	-0.20552	-0.26619	0.215907	0.212201	0.331981
Frequency	2673
Animal			A	B	A	B	A	B	A	B	A	A	B	A		A	B	A	B	A	B	A	B	A	A	B	A		A	B	A	B	A	B	A	B	A	A	B	A
Position			central	central	central	central	central	central	left	left	left	right	right	right		central	central	central	central	central	central	left	left	left	right	right	right		central	central	central	central	central	central	left	left	left	right	right	right
Extent			--	--	back	back	front	front	--	--	far	--	--	far		--	--	back	back	front	front	--	--	far	--	--	far		--	--	back	back	front	front	--	--	far	--	--	far
Nominal ITD / µs	Desired ITD / µs		Actual ITD / µs													Error / µs													relative error
-120	-120		-119.155	-108.167	-108.416	-103.405	-111.879	-114.801	-131.899	-132.68	-142.285	-94.4015	-88.1102	-78.3835		0.844721	11.8325	11.5837	16.5946	8.12058	5.19881	-11.8995	-12.6804	-22.2853	25.5985	31.8898	41.6165		-0.007039	-0.098604	-0.09653	-0.138288	-0.067671	-0.043323	0.099162	0.10567	0.185711	-0.213321	-0.265749	-0.346804
-80	-80		-80.0922	-67.4982	-69.0824	-64.8736	-71.8942	-75.3348	-93.7912	-94.7879	-105.517	-54.2917	-47.0358	-37.5953		-0.092224	12.5018	10.9176	15.1264	8.10578	4.66521	-13.7912	-14.7879	-25.517	25.7083	32.9642	42.4047		0.001153	-0.156272	-0.13647	-0.189079	-0.101322	-0.058315	0.172389	0.184849	0.318962	-0.321354	-0.412052	-0.530058
-40	-40		-39.0283	-26.5434	-28.4912	-26.5843	-29.1947	-34.9021	-53.8831	-56.3976	-67.1249	-12.6855	-6.17805	3.99042		0.971744	13.4566	11.5088	13.4157	10.8053	5.09788	-13.8831	-16.3976	-27.1249	27.3145	33.8219	43.9904		-0.024294	-0.336415	-0.287721	-0.335394	-0.270133	-0.127447	0.347077	0.409941	0.678122	-0.682862	-0.845549	-1.09976
-20	-20		-17.6952	-5.97885	-7.72155	-7.18168	-7.04977	-14.2367	-32.7993	-36.4727	-46.3079	8.48696	14.0445	24.8794		2.3048	14.0211	12.2784	12.8183	12.9502	5.76333	-12.7993	-16.4727	-26.3079	28.487	34.0445	44.8794		-0.11524	-0.701057	-0.613922	-0.640916	-0.647512	-0.288167	0.639963	0.823634	1.3154	-1.42435	-1.70223	-2.24397
0	0		3.90393	14.4892	13.209	12.3381	15.2485	6.53216	-11.2874	-16.2283	-24.7982	29.7279	34.089	45.6778		3.90393	14.4892	13.209	12.3381	15.2485	6.53216	-11.2874	-16.2283	-24.7982	29.7279	34.089	45.6778
20	20		25.4366	34.7073	34.1236	31.8414	37.3314	27.1695	10.108	3.98262	-3.45882	50.8859	53.9491	66.2745		5.43665	14.7073	14.1236	11.8414	17.3314	7.16949	-9.89203	-16.0174	-23.4588	30.8859	33.9491	46.2745		0.271832	0.735364	0.70618	0.59207	0.866572	0.358474	-0.494601	-0.800869	-1.17294	1.54429	1.69745	2.31372
40	40		46.6047	54.5695	54.8621	51.2232	58.8839	47.4869	30.9067	23.8382	16.9361	71.8222	73.6397	86.5903		6.6047	14.5695	14.8621	11.2232	18.8839	7.48686	-9.09329	-16.1618	-23.0639	31.8222	33.6397	46.5903		0.165117	0.364237	0.371551	0.280581	0.472098	0.187171	-0.227332	-0.404046	-0.576598	0.795556	0.840992	1.16476
80	80		87.3575	93.2732	95.503	89.7526	99.8149	87.0308	70.2917	62.2724	54.4058	112.649	112.667	126.295		7.35745	13.2732	15.503	9.75265	19.8149	7.03081	-9.70829	-17.7276	-25.5942	32.6495	32.6671	46.2946		0.091968	0.165915	0.193787	0.121908	0.247687	0.087885	-0.121354	-0.221595	-0.319927	0.408119	0.408339	0.578682
120	120		126.46	131.499	135.175	129.28	138.114	125.962	108.488	100.804	90.7237	151.91	151.601	165.035		6.46049	11.4993	15.1745	9.28023	18.1144	5.96184	-11.5125	-19.1963	-29.2763	31.9101	31.6008	45.0346		0.053837	0.095828	0.126455	0.077335	0.150954	0.049682	-0.095937	-0.15997	-0.243969	0.265917	0.26334	0.375288
Frequency	2900
Animal			A	B	A	B	A	B	A	B	A	A	B	A		A	B	A	B	A	B	A	B	A	A	B	A		A	B	A	B	A	B	A	B	A	A	B	A
Position			central	central	central	central	central	central	left	left	left	right	right	right		central	central	central	central	central	central	left	left	left	right	right	right		central	central	central	central	central	central	left	left	left	right	right	right
Extent			--	--	back	back	front	front	--	--	far	--	--	far		--	--	back	back	front	front	--	--	far	--	--	far		--	--	back	back	front	front	--	--	far	--	--	far
Nominal ITD / µs	Desired ITD / µs		Actual ITD / µs													Error / µs													relative error
-120	-120		-127.104	-117.476	-116.313	-113.128	-118.289	-121.889	-140.979	-143.12	-151.902	-99.2862	-93.7678	-80.9383		-7.10386	2.52392	3.68698	6.87155	1.71132	-1.88915	-20.9791	-23.1196	-31.9023	20.7138	26.2322	39.0617		0.059199	-0.021033	-0.030725	-0.057263	-0.014261	0.015743	0.174826	0.192663	0.265853	-0.172615	-0.218602	-0.325514
-80	-80		-88.0372	-74.1587	-75.4442	-72.8858	-77.181	-81.3738	-104.159	-105.174	-116.733	-55.6502	-48.9304	-34.5284		-8.03724	5.84125	4.55583	7.1142	2.81896	-1.3738	-24.1593	-25.1743	-36.7332	24.3498	31.0696	45.4716		0.100465	-0.073016	-0.056948	-0.088928	-0.035237	0.017172	0.301991	0.314679	0.459165	-0.304373	-0.38837	-0.568395
-40	-40		-44.5134	-29.8062	-30.4264	-30.6542	-31.6976	-39.0788	-63.5376	-65.8531	-78.9489	-8.94066	-3.95669	12.1759		-4.51339	10.1938	9.57358	9.34578	8.30236	0.92118	-23.5376	-25.8531	-38.9489	31.0593	36.0433	52.1759		0.112835	-0.254844	-0.239339	-0.233645	-0.207559	-0.02303	0.58844	0.646328	0.973723	-0.776484	-0.901083	-1.3044
-20	-20		-21.1268	-7.57761	-6.99967	-8.77155	-7.79576	-17.2025	-41.0059	-45.0125	-57.5113	14.3249	17.7035	34.2887		-1.12675	12.4224	13.0003	11.2285	12.2042	2.7975	-21.0059	-25.0125	-37.5113	34.3249	37.7035	54.2887		0.056338	-0.62112	-0.650016	-0.561423	-0.610212	-0.139875	1.05029	1.25063	1.87557	-1.71624	-1.88518	-2.71443
0	0		2.68244	14.2688	16.2261	13.1065	16.0937	4.84214	-17.3699	-23.4684	-34.4254	36.8157	38.4852	55.1818		2.68244	14.2688	16.2261	13.1065	16.0937	4.84214	-17.3699	-23.4684	-34.4254	36.8157	38.4852	55.1818
20	20		26.0869	35.3226	38.6273	34.4328	39.1798	26.584	6.37143	-1.68006	-10.812	58.1943	58.306	74.836		6.08694	15.3226	18.6273	14.4328	19.1798	6.58399	-13.6286	-21.6801	-30.812	38.1943	38.306	54.836		0.304347	0.766129	0.931366	0.721639	0.958989	0.3292	-0.681428	-1.084	-1.5406	1.90971	1.9153	2.7418
40	40		48.394	55.3077	59.8431	54.8566	60.8798	47.5861	29.192	19.7881	11.9499	78.3495	77.2234	93.3964		8.39404	15.3077	19.8431	14.8566	20.8798	7.58615	-10.808	-20.2119	-28.0501	38.3495	37.2234	53.3964		0.209851	0.382693	0.496078	0.371415	0.521995	0.189654	-0.270201	-0.505298	-0.701253	0.958738	0.930585	1.33491
80	80		88.8975	92.195	98.7371	93.1579	99.7423	86.8129	70.7265	60.6405	53.1438	115.439	113.097	128.262		8.89746	12.195	18.7371	13.1579	19.7423	6.81288	-9.27352	-19.3595	-26.8562	35.4393	33.0973	48.2616		0.111218	0.152438	0.234214	0.164474	0.246779	0.085161	-0.115919	-0.241993	-0.335702	0.442991	0.413717	0.60327
120	120		125.266	126.94	134.459	130.094	134.428	123.581	108.583	99.6162	91.7086	149.918	148.148	162.167		5.26617	6.93967	14.4589	10.0938	14.4281	3.58131	-11.4168	-20.3838	-28.2914	29.9181	28.1477	42.1674		0.043885	0.057831	0.120491	0.084115	0.120234	0.029844	-0.09514	-0.169865	-0.235761	0.249317	0.234564	0.351395

## Sheet: IPD vs ITD
Frequency	750
Animal			A	B	A	B	A	B	A	B	A	A	B	A		A	B	A	B	A	B	A	B	A	A	B	A		A	B	A	B	A	B	A	B	A	A	B	A
Position			central	central	central	central	central	central	left	left	left	right	right	right		central	central	central	central	central	central	left	left	left	right	right	right		central	central	central	central	central	central	left	left	left	right	right	right
Extent			--	--	back	back	front	front	--	--	far	--	--	far		--	--	back	back	front	front	--	--	far	--	--	far		--	--	back	back	front	front	--	--	far	--	--	far
Nominal ITD / µs	Desired IPD / cycles		actual IPD / cycles													Error / cycles													relative error
-120	-0.09		-0.095918	-0.083961	-0.084923	-0.083827	-0.085224	-0.089115	-0.110092	-0.112968	-0.120206	-0.065955	-0.061818	-0.047522		-0.005918	0.006039	0.005077	0.006173	0.004776	0.000885	-0.020092	-0.022968	-0.030206	0.024045	0.028182	0.042478		0.06575	-0.067104	-0.056414	-0.068588	-0.053064	-0.00983	0.223243	0.255197	0.335625	-0.267167	-0.313129	-0.471982
-80	-0.06		-0.068338	-0.057693	-0.057378	-0.058296	-0.057466	-0.062846	-0.083188	-0.087668	-0.094428	-0.03818	-0.035526	-0.020356		-0.008338	0.002307	0.002622	0.001704	0.002534	-0.002846	-0.023188	-0.027668	-0.034428	0.02182	0.024474	0.039644		0.138964	-0.038448	-0.043699	-0.028395	-0.04224	0.047441	0.386463	0.461131	0.573805	-0.363674	-0.4079	-0.660729
-40	-0.03		-0.038429	-0.029368	-0.027659	-0.030346	-0.027466	-0.034511	-0.053654	-0.060021	-0.065676	-0.008704	-0.007646	0.008169		-0.008429	0.000632	0.002341	-0.000346	0.002534	-0.004511	-0.023654	-0.030021	-0.035676	0.021296	0.022354	0.038169		0.280962	-0.021058	-0.078025	0.011548	-0.084461	0.150356	0.788451	1.00072	1.18918	-0.709877	-0.745124	-1.27229
-20	-0.015		-0.022784	-0.014621	-0.01216	-0.01566	-0.011797	-0.019757	-0.038111	-0.045542	-0.05043	0.006538	0.006742	0.02283		-0.007784	0.000379	0.00284	-0.00066	0.003203	-0.004757	-0.023111	-0.030542	-0.03543	0.021538	0.021742	0.03783		0.518952	-0.025258	-0.189314	0.043988	-0.213528	0.317127	1.54075	2.03611	2.36198	-1.43585	-1.44944	-2.52197
0	0		-0.006843	0.000364	0.003612	-0.000667	0.004165	-0.004766	-0.022241	-0.030804	-0.034824	0.022002	0.021313	0.037667		-0.006843	0.000364	0.003612	-0.000667	0.004165	-0.004766	-0.022241	-0.030804	-0.034824	0.022002	0.021313	0.037667
20	0.015		0.009243	0.015449	0.019516	0.014474	0.020276	0.010323	-0.006221	-0.015971	-0.019066	0.037582	0.035965	0.052598		-0.005757	0.000449	0.004516	-0.000526	0.005276	-0.004677	-0.021221	-0.030971	-0.034066	0.022582	0.020965	0.037598		-0.383832	0.02992	0.301055	-0.035037	0.351724	-0.311831	-1.41475	-2.06472	-2.27105	1.50549	1.39764	2.50655
40	0.03		0.025304	0.030488	0.035396	0.029595	0.036377	0.025362	0.009756	-0.001211	-0.003377	0.053167	0.050588	0.067537		-0.004696	0.000488	0.005396	-0.000405	0.006377	-0.004638	-0.020244	-0.031211	-0.033377	0.023167	0.020588	0.037537		-0.15652	0.016265	0.179874	-0.013496	0.212558	-0.154599	-0.674805	-1.04038	-1.11256	0.77222	0.68627	1.25124
80	0.06		0.056713	0.05987	0.06649	0.059116	0.067932	0.054732	0.040846	0.027448	0.026958	0.083895	0.079329	0.097088		-0.003287	-0.00013	0.00649	-0.000884	0.007932	-0.005268	-0.019154	-0.032552	-0.033042	0.023895	0.019329	0.037088		-0.054789	-0.002161	0.108167	-0.014735	0.132197	-0.087804	-0.319227	-0.542541	-0.550708	0.398244	0.322146	0.618139
120	0.09		0.086298	0.087574	0.095884	0.086786	0.097781	0.082402	0.069821	0.054128	0.054839	0.113398	0.106807	0.125702		-0.003702	-0.002426	0.005884	-0.003214	0.007781	-0.007598	-0.020179	-0.035872	-0.035161	0.023398	0.016807	0.035702		-0.041138	-0.026957	0.065376	-0.035713	0.086456	-0.084419	-0.224214	-0.39858	-0.390683	0.259975	0.186746	0.396693
Frequency	1000
Animal			A	B	A	B	A	B	A	B	A	A	B	A		A	B	A	B	A	B	A	B	A	A	B	A		A	B	A	B	A	B	A	B	A	A	B	A
Position			central	central	central	central	central	central	left	left	left	right	right	right		central	central	central	central	central	central	left	left	left	right	right	right		central	central	central	central	central	central	left	left	left	right	right	right
Extent			--	--	back	back	front	front	--	--	far	--	--	far		--	--	back	back	front	front	--	--	far	--	--	far		--	--	back	back	front	front	--	--	far	--	--	far
Nominal ITD / µs	Desired IPD / cycles		actual IPD / cycles													Error / cycles													relative error
-120	-0.12		-0.126639	-0.110781	-0.112232	-0.112925	-0.112018	-0.118373	-0.145486	-0.148822	-0.158818	-0.087968	-0.082385	-0.063853		-0.006639	0.009219	0.007768	0.007075	0.007982	0.001627	-0.025486	-0.028822	-0.038818	0.032032	0.037615	0.056147		0.055329	-0.076828	-0.064733	-0.05896	-0.066515	-0.013562	0.212387	0.240186	0.323487	-0.266936	-0.31346	-0.467891
-80	-0.08		-0.090797	-0.076391	-0.076173	-0.079457	-0.076004	-0.083818	-0.110581	-0.116031	-0.125436	-0.051652	-0.047792	-0.028174		-0.010797	0.003609	0.003827	0.000543	0.003996	-0.003818	-0.030581	-0.036031	-0.045436	0.028348	0.032208	0.051826		0.134965	-0.045108	-0.047836	-0.006785	-0.049954	0.04773	0.382267	0.450387	0.567955	-0.354345	-0.402595	-0.647822
-40	-0.04		-0.051707	-0.039142	-0.037058	-0.042649	-0.036881	-0.046482	-0.072013	-0.079916	-0.087925	-0.012916	-0.010979	0.009457		-0.011707	0.000858	0.002942	-0.002649	0.003119	-0.006482	-0.032013	-0.039916	-0.047925	0.027084	0.029021	0.049457		0.292665	-0.021442	-0.073559	0.066228	-0.077976	0.162054	0.800318	0.997897	1.19813	-0.677107	-0.725528	-1.23643
-20	-0.02		-0.031063	-0.019571	-0.016475	-0.023126	-0.016256	-0.026906	-0.051509	-0.060763	-0.067817	0.007286	0.008172	0.02895		-0.011063	0.000429	0.003525	-0.003126	0.003744	-0.006906	-0.031509	-0.040763	-0.047817	0.027286	0.028172	0.04895		0.553159	-0.021426	-0.176255	0.156285	-0.18719	0.345302	1.57546	2.03815	2.39085	-1.36429	-1.40859	-2.44748
0	0		-0.009876	0.000461	0.004613	-0.003052	0.004908	-0.006897	-0.030424	-0.041082	-0.047087	0.027927	0.0277	0.04881		-0.009876	0.000461	0.004613	-0.003052	0.004908	-0.006897	-0.030424	-0.041082	-0.047087	0.027927	0.0277	0.04881
20	0.02		0.011645	0.020772	0.026009	0.017354	0.026418	0.013361	-0.009014	-0.021093	-0.02604	0.048877	0.04748	0.068946		-0.008355	0.000772	0.006009	-0.002646	0.006418	-0.006639	-0.029014	-0.041093	-0.04604	0.028877	0.02748	0.048946		-0.417746	0.03859	0.300443	-0.132315	0.320878	-0.331945	-1.45072	-2.05464	-2.30202	1.44386	1.374	2.44731
40	0.04		0.033254	0.041153	0.047486	0.037839	0.048045	0.033663	0.012426	-0.001045	-0.005025	0.069985	0.067366	0.089252		-0.006746	0.001153	0.007486	-0.002161	0.008045	-0.006337	-0.027574	-0.041045	-0.045025	0.029985	0.027366	0.049252		-0.168662	0.028822	0.187158	-0.054035	0.201136	-0.15843	-0.689355	-1.02613	-1.12563	0.749632	0.684158	1.2313
80	0.08		0.075761	0.0813	0.08979	0.078041	0.090737	0.073589	0.05426	0.038239	0.035604	0.112048	0.106873	0.129929		-0.004239	0.0013	0.00979	-0.001959	0.010737	-0.006411	-0.02574	-0.041761	-0.044396	0.032048	0.026873	0.049929		-0.052992	0.01625	0.122369	-0.024489	0.134217	-0.080138	-0.321751	-0.522016	-0.554952	0.400604	0.335914	0.624107
120	0.12		0.116094	0.119569	0.130091	0.115941	0.131487	0.111592	0.093334	0.075202	0.072864	0.153051	0.145239	0.170072		-0.003906	-0.000431	0.010091	-0.004059	0.011487	-0.008408	-0.026666	-0.044798	-0.047136	0.033051	0.025239	0.050072		-0.032546	-0.00359	0.084093	-0.033827	0.095724	-0.070069	-0.222219	-0.373317	-0.392804	0.275426	0.210322	0.417267
Frequency	1250
Animal			A	B	A	B	A	B	A	B	A	A	B	A		A	B	A	B	A	B	A	B	A	A	B	A		A	B	A	B	A	B	A	B	A	A	B	A
Position			central	central	central	central	central	central	left	left	left	right	right	right		central	central	central	central	central	central	left	left	left	right	right	right		central	central	central	central	central	central	left	left	left	right	right	right
Extent			--	--	back	back	front	front	--	--	far	--	--	far		--	--	back	back	front	front	--	--	far	--	--	far		--	--	back	back	front	front	--	--	far	--	--	far
Nominal ITD / µs	Desired IPD / cycles		actual IPD / cycles													Error / cycles													relative error
-120	-0.15		-0.149923	-0.131634	-0.134423	-0.132758	-0.134066	-0.140865	-0.169947	-0.173163	-0.184546	-0.109076	-0.101441	-0.083202		7.7e-05	0.018366	0.015577	0.017242	0.015934	0.009135	-0.019947	-0.023163	-0.034546	0.040924	0.048559	0.066798		-0.000513	-0.122442	-0.103848	-0.114944	-0.106227	-0.060898	0.13298	0.154421	0.230304	-0.272827	-0.32373	-0.445322
-80	-0.1		-0.107428	-0.090749	-0.091891	-0.092909	-0.091594	-0.099553	-0.12844	-0.133682	-0.144716	-0.066229	-0.060475	-0.04111		-0.007428	0.009251	0.008109	0.007091	0.008406	0.000447	-0.02844	-0.033682	-0.044716	0.033771	0.039525	0.05889		0.074282	-0.09251	-0.081094	-0.070914	-0.084058	-0.004472	0.284403	0.336824	0.447159	-0.33771	-0.39525	-0.588902
-40	-0.05		-0.061345	-0.046756	-0.045954	-0.049419	-0.045697	-0.055269	-0.082882	-0.090631	-0.100274	-0.020632	-0.017053	0.003309		-0.011345	0.003244	0.004046	0.000581	0.004303	-0.005269	-0.032882	-0.040631	-0.050274	0.029368	0.032947	0.053309		0.226903	-0.064876	-0.080924	-0.011616	-0.086058	0.105389	0.657638	0.812619	1.00548	-0.587368	-0.658938	-1.06619
-20	-0.025		-0.036876	-0.023517	-0.021615	-0.026222	-0.021366	-0.03196	-0.058541	-0.067727	-0.07633	0.003318	0.005693	0.026531		-0.011876	0.001483	0.003385	-0.001222	0.003634	-0.00696	-0.033541	-0.042727	-0.05133	0.028318	0.030693	0.051531		0.475044	-0.059319	-0.13538	0.04887	-0.145343	0.278394	1.34166	1.70907	2.05321	-1.13273	-1.22772	-2.06123
0	0		-0.01157	0.00046	0.003543	-0.002173	0.003798	-0.007974	-0.033339	-0.044046	-0.051487	0.028013	0.029104	0.050443		-0.01157	0.00046	0.003543	-0.002173	0.003798	-0.007974	-0.033339	-0.044046	-0.051487	0.028013	0.029104	0.050443
20	0.025		0.014381	0.025021	0.029355	0.022526	0.029632	0.016528	-0.00754	-0.019802	-0.02609	0.053372	0.053106	0.075016		-0.010619	2.1e-05	0.004355	-0.002474	0.004632	-0.008472	-0.03254	-0.044802	-0.05109	0.028372	0.028106	0.050016		-0.424767	0.000853	0.174181	-0.098954	0.185269	-0.338862	-1.3016	-1.79209	-2.04359	1.1349	1.12422	2.00065
40	0.05		0.040715	0.049956	0.055587	0.047602	0.055909	0.041338	0.018514	0.004729	-0.000562	0.079276	0.077581	0.100191		-0.009285	-4.4e-05	0.005587	-0.002398	0.005909	-0.008662	-0.031486	-0.045271	-0.050562	0.029276	0.027581	0.050191		-0.185705	-0.000878	0.111746	-0.047966	0.118181	-0.173238	-0.629723	-0.905413	-1.01124	0.585512	0.551612	1.00383
80	0.1		0.093389	0.100013	0.108276	0.097667	0.108764	0.090975	0.069983	0.053487	0.049219	0.132095	0.127383	0.151997		-0.006611	1.3e-05	0.008276	-0.002333	0.008764	-0.009025	-0.030017	-0.046513	-0.050781	0.032095	0.027383	0.051997		-0.066113	0.000125	0.08276	-0.023333	0.087635	-0.090246	-0.300173	-0.46513	-0.507807	0.320954	0.273827	0.519972
120	0.15		0.144585	0.149062	0.159858	0.146013	0.160616	0.139464	0.11895	0.100373	0.095499	0.1853	0.177459	0.205127		-0.005415	-0.000938	0.009858	-0.003987	0.010616	-0.010536	-0.03105	-0.049627	-0.054501	0.0353	0.027459	0.055127		-0.0361	-0.006252	0.065719	-0.026582	0.070775	-0.070238	-0.207002	-0.330849	-0.363338	0.235335	0.183057	0.367511
Frequency	2000
Animal			A	B	A	B	A	B	A	B	A	A	B	A		A	B	A	B	A	B	A	B	A	A	B	A		A	B	A	B	A	B	A	B	A	A	B	A
Position			central	central	central	central	central	central	left	left	left	right	right	right		central	central	central	central	central	central	left	left	left	right	right	right		central	central	central	central	central	central	left	left	left	right	right	right
Extent			--	--	back	back	front	front	--	--	far	--	--	far		--	--	back	back	front	front	--	--	far	--	--	far		--	--	back	back	front	front	--	--	far	--	--	far
Nominal ITD / µs	Desired IPD / cycles		actual IPD / cycles													Error / cycles													relative error
-120	-0.24		-0.252644	-0.211225	-0.220487	-0.217845	-0.218468	-0.231311	-0.291352	-0.290285	-0.320944	-0.172257	-0.153068	-0.12011		-0.012644	0.028775	0.019513	0.022155	0.021532	0.008689	-0.051352	-0.050285	-0.080944	0.067743	0.086932	0.11989		0.052685	-0.119895	-0.081304	-0.092313	-0.089715	-0.036205	0.213969	0.20952	0.337266	-0.282264	-0.362216	-0.499543
-80	-0.16		-0.178274	-0.136061	-0.143791	-0.145536	-0.141591	-0.156372	-0.221356	-0.220965	-0.255009	-0.092783	-0.078016	-0.040377		-0.018274	0.023939	0.016209	0.014464	0.018409	0.003628	-0.061356	-0.060965	-0.095009	0.067217	0.081984	0.119623		0.114211	-0.149617	-0.101308	-0.0904	-0.115054	-0.022677	0.383478	0.381034	0.593807	-0.420105	-0.5124	-0.747641
-40	-0.08		-0.09723	-0.058791	-0.060657	-0.069063	-0.059967	-0.079428	-0.144086	-0.147915	-0.181989	-0.009682	-0.002145	0.040161		-0.01723	0.021209	0.019343	0.010937	0.020033	0.000572	-0.064086	-0.067915	-0.101989	0.070318	0.077855	0.120161		0.215376	-0.265113	-0.241792	-0.136714	-0.25041	-0.007148	0.801072	0.848943	1.27486	-0.878978	-0.973186	-1.50202
-20	-0.04		-0.053938	-0.018997	-0.016643	-0.028789	-0.017258	-0.039833	-0.102133	-0.109337	-0.142054	0.033078	0.036462	0.080703		-0.013938	0.021003	0.023357	0.011211	0.022742	0.000167	-0.062133	-0.069337	-0.102054	0.073078	0.076462	0.120703		0.348461	-0.525069	-0.583937	-0.280276	-0.568545	-0.004169	1.55332	1.73342	2.55135	-1.82696	-1.91155	-3.01758
0	0		-0.008968	0.021623	0.028717	0.01284	0.026548	0.000573	-0.05801	-0.069235	-0.099836	0.076431	0.075657	0.121386		-0.008968	0.021623	0.028717	0.01284	0.026548	0.000573	-0.05801	-0.069235	-0.099836	0.076431	0.075657	0.121386
20	0.04		0.037321	0.062996	0.075009	0.055627	0.071161	0.04173	-0.012044	-0.02766	-0.055668	0.120145	0.115494	0.162165		-0.002679	0.022996	0.035009	0.015627	0.031161	0.00173	-0.052044	-0.06766	-0.095668	0.080145	0.075494	0.122165		-0.066985	0.574905	0.875227	0.390687	0.779032	0.043261	-1.30111	-1.69149	-2.39169	2.00362	1.88735	3.05413
40	0.08		0.084408	0.104961	0.121716	0.099247	0.11619	0.083498	0.035232	0.015206	-0.010076	0.163954	0.155977	0.202991		0.004408	0.024961	0.041716	0.019247	0.03619	0.003498	-0.044768	-0.064794	-0.090076	0.083954	0.075977	0.122991		0.055103	0.312019	0.521454	0.240587	0.452376	0.043722	-0.559596	-0.809919	-1.12596	1.04942	0.94971	1.53738
80	0.16		0.178602	0.189788	0.214227	0.187489	0.205777	0.168069	0.131237	0.103666	0.083289	0.250776	0.238659	0.284564		0.018602	0.029788	0.054227	0.027489	0.045777	0.008069	-0.028763	-0.056334	-0.076711	0.090776	0.078659	0.124564		0.116265	0.186176	0.338918	0.171805	0.286107	0.05043	-0.179769	-0.352085	-0.479443	0.567353	0.491619	0.778526
120	0.24		0.26942	0.274442	0.302726	0.275193	0.292442	0.252757	0.225662	0.193843	0.177757	0.335059	0.322902	0.365703		0.02942	0.034442	0.062726	0.035193	0.052442	0.012757	-0.014338	-0.046157	-0.062243	0.095059	0.082902	0.125703		0.122582	0.143509	0.261357	0.146636	0.218509	0.053156	-0.059743	-0.19232	-0.259346	0.396079	0.345423	0.523764
Frequency	2400
Animal			A	B	A	B	A	B	A	B	A	A	B	A		A	B	A	B	A	B	A	B	A	A	B	A		A	B	A	B	A	B	A	B	A	A	B	A
Position			central	central	central	central	central	central	left	left	left	right	right	right		central	central	central	central	central	central	left	left	left	right	right	right		central	central	central	central	central	central	left	left	left	right	right	right
Extent			--	--	back	back	front	front	--	--	far	--	--	far		--	--	back	back	front	front	--	--	far	--	--	far		--	--	back	back	front	front	--	--	far	--	--	far
Nominal ITD / µs	Desired IPD / cycles		actual IPD / cycles													Error / cycles													relative error
-120	-0.288		-0.287066	-0.251363	-0.267304	-0.248729	-0.267445	-0.268078	-0.317693	-0.308354	-0.344542	-0.232643	-0.208446	-0.197816		0.000934	0.036637	0.020696	0.039271	0.020555	0.019922	-0.029693	-0.020354	-0.056542	0.055357	0.079554	0.090184		-0.003244	-0.127212	-0.07186	-0.136356	-0.071373	-0.069173	0.1031	0.070674	0.196328	-0.192211	-0.276228	-0.313137
-80	-0.192		-0.192343	-0.158909	-0.173719	-0.157922	-0.174753	-0.174821	-0.221162	-0.213684	-0.247688	-0.140541	-0.118502	-0.107185		-0.000343	0.033091	0.018281	0.034078	0.017247	0.017179	-0.029162	-0.021684	-0.055688	0.051459	0.073498	0.084815		0.001789	-0.172349	-0.095213	-0.177491	-0.089826	-0.089474	0.151887	0.11294	0.290044	-0.268013	-0.382804	-0.441747
-40	-0.096		-0.095944	-0.067671	-0.078702	-0.069292	-0.078972	-0.082776	-0.124155	-0.122094	-0.151163	-0.046084	-0.029494	-0.014505		5.6e-05	0.028329	0.017298	0.026708	0.017028	0.013224	-0.028155	-0.026094	-0.055163	0.049916	0.066506	0.081495		-0.00058	-0.295096	-0.180185	-0.278209	-0.177378	-0.137748	0.293284	0.271817	0.574618	-0.519956	-0.692767	-0.848904
-20	-0.048		-0.046742	-0.021931	-0.030152	-0.024554	-0.029713	-0.036724	-0.074799	-0.07649	-0.101863	0.002279	0.015297	0.032965		0.001258	0.026069	0.017848	0.023446	0.018287	0.011276	-0.026799	-0.02849	-0.053863	0.050279	0.063297	0.080965		-0.026216	-0.543105	-0.371836	-0.488464	-0.380979	-0.234927	0.558315	0.593546	1.12215	-1.04748	-1.31869	-1.68678
0	0		0.002869	0.023895	0.018983	0.020583	0.02016	0.009251	-0.025268	-0.031135	-0.052494	0.051335	0.060539	0.081273		0.002869	0.023895	0.018983	0.020583	0.02016	0.009251	-0.025268	-0.031135	-0.052494	0.051335	0.060539	0.081273
20	0.048		0.052444	0.069706	0.068374	0.065917	0.070241	0.054976	0.02377	0.013656	-0.004068	0.100923	0.106386	0.130406		0.004444	0.021706	0.020374	0.017917	0.022241	0.006976	-0.02423	-0.034344	-0.052068	0.052923	0.058386	0.082406		0.092581	0.452214	0.424467	0.37328	0.46336	0.145336	-0.5048	-0.715498	-1.08474	1.10257	1.21638	1.71679
40	0.096		0.101519	0.115429	0.117621	0.111174	0.120126	0.100346	0.071666	0.057621	0.042527	0.150838	0.152978	0.180287		0.005519	0.019429	0.021621	0.015174	0.024126	0.004346	-0.024334	-0.038379	-0.053473	0.054838	0.056978	0.084287		0.057489	0.202382	0.225224	0.158066	0.251315	0.045272	-0.253475	-0.399784	-0.557016	0.57123	0.593517	0.87799
80	0.192		0.197177	0.206933	0.214555	0.201007	0.218424	0.190457	0.163068	0.143201	0.129325	0.250853	0.248915	0.281671		0.005177	0.014933	0.022555	0.009007	0.026424	-0.001543	-0.028932	-0.048799	-0.062675	0.058853	0.056915	0.089671		0.026962	0.077775	0.117476	0.04691	0.137626	-0.008039	-0.150687	-0.254163	-0.326432	0.306528	0.296433	0.467038
120	0.288		0.290296	0.300576	0.309495	0.291817	0.315033	0.282332	0.250808	0.22881	0.211337	0.350181	0.349114	0.383611		0.002296	0.012576	0.021495	0.003817	0.027033	-0.005668	-0.037192	-0.05919	-0.076663	0.062181	0.061114	0.095611		0.007971	0.043668	0.074636	0.013254	0.093865	-0.019679	-0.129138	-0.20552	-0.26619	0.215907	0.212201	0.331981
Frequency	2673
Animal			A	B	A	B	A	B	A	B	A	A	B	A		A	B	A	B	A	B	A	B	A	A	B	A		A	B	A	B	A	B	A	B	A	A	B	A
Position			central	central	central	central	central	central	left	left	left	right	right	right		central	central	central	central	central	central	left	left	left	right	right	right		central	central	central	central	central	central	left	left	left	right	right	right
Extent			--	--	back	back	front	front	--	--	far	--	--	far		--	--	back	back	front	front	--	--	far	--	--	far		--	--	back	back	front	front	--	--	far	--	--	far
Nominal ITD / µs	Desired IPD / cycles		actual IPD / cycles													Error / cycles													relative error
-120	-0.32076		-0.318502	-0.289132	-0.289797	-0.276403	-0.299054	-0.306864	-0.352567	-0.354655	-0.380329	-0.252335	-0.235518	-0.209519		0.002258	0.031628	0.030963	0.044357	0.021706	0.013896	-0.031807	-0.033895	-0.059569	0.068425	0.085242	0.111241		-0.007039	-0.098604	-0.09653	-0.138288	-0.067671	-0.043323	0.099162	0.10567	0.185711	-0.213321	-0.265749	-0.346804
-80	-0.21384		-0.214087	-0.180423	-0.184657	-0.173407	-0.192173	-0.20137	-0.250704	-0.253368	-0.282047	-0.145122	-0.125727	-0.100492		-0.000247	0.033417	0.029183	0.040433	0.021667	0.01247	-0.036864	-0.039528	-0.068207	0.068718	0.088113	0.113348		0.001153	-0.156272	-0.13647	-0.189079	-0.101322	-0.058315	0.172389	0.184849	0.318962	-0.321354	-0.412052	-0.530058
-40	-0.10692		-0.104323	-0.07095	-0.076157	-0.07106	-0.078037	-0.093293	-0.14403	-0.150751	-0.179425	-0.033908	-0.016514	0.010666		0.002597	0.03597	0.030763	0.03586	0.028883	0.013627	-0.03711	-0.043831	-0.072505	0.073012	0.090406	0.117586		-0.024294	-0.336415	-0.287721	-0.335394	-0.270133	-0.127447	0.347077	0.409941	0.678122	-0.682862	-0.845549	-1.09976
-20	-0.05346		-0.047299	-0.015981	-0.02064	-0.019197	-0.018844	-0.038055	-0.087672	-0.097491	-0.123781	0.022686	0.037541	0.066503		0.006161	0.037479	0.03282	0.034263	0.034616	0.015405	-0.034212	-0.044031	-0.070321	0.076146	0.091001	0.119963		-0.11524	-0.701057	-0.613922	-0.640916	-0.647512	-0.288167	0.639963	0.823634	1.3154	-1.42435	-1.70223	-2.24397
0	0		0.010435	0.03873	0.035308	0.03298	0.040759	0.01746	-0.030171	-0.043378	-0.066286	0.079463	0.09112	0.122097		0.010435	0.03873	0.035308	0.03298	0.040759	0.01746	-0.030171	-0.043378	-0.066286	0.079463	0.09112	0.122097
20	0.05346		0.067992	0.092773	0.091212	0.085112	0.099787	0.072624	0.027019	0.010646	-0.009245	0.136018	0.144206	0.177152		0.014532	0.039313	0.037752	0.031652	0.046327	0.019164	-0.026441	-0.042814	-0.062705	0.082558	0.090746	0.123692		0.271832	0.735364	0.70618	0.59207	0.866572	0.358474	-0.494601	-0.800869	-1.17294	1.54429	1.69745	2.31372
40	0.10692		0.124574	0.145864	0.146646	0.13692	0.157397	0.126932	0.082614	0.063719	0.04527	0.191981	0.196839	0.231456		0.017654	0.038944	0.039726	0.03	0.050477	0.020012	-0.024306	-0.043201	-0.06165	0.085061	0.089919	0.124536		0.165117	0.364237	0.371551	0.280581	0.472098	0.187171	-0.227332	-0.404046	-0.576598	0.795556	0.840992	1.16476
80	0.21384		0.233506	0.249319	0.25528	0.239909	0.266805	0.232633	0.18789	0.166454	0.145427	0.301112	0.301159	0.337585		0.019666	0.035479	0.04144	0.026069	0.052965	0.018793	-0.02595	-0.047386	-0.068413	0.087272	0.087319	0.123745		0.091968	0.165915	0.193787	0.121908	0.247687	0.087885	-0.121354	-0.221595	-0.319927	0.408119	0.408339	0.578682
120	0.32076		0.338029	0.351498	0.361322	0.345566	0.36918	0.336696	0.289987	0.269448	0.242504	0.406056	0.405229	0.441137		0.017269	0.030738	0.040562	0.024806	0.04842	0.015936	-0.030773	-0.051312	-0.078256	0.085296	0.084469	0.120377		0.053837	0.095828	0.126455	0.077335	0.150954	0.049682	-0.095937	-0.15997	-0.243969	0.265917	0.26334	0.375288
Frequency	2900
Animal			A	B	A	B	A	B	A	B	A	A	B	A		A	B	A	B	A	B	A	B	A	A	B	A		A	B	A	B	A	B	A	B	A	A	B	A
Position			central	central	central	central	central	central	left	left	left	right	right	right		central	central	central	central	central	central	left	left	left	right	right	right		central	central	central	central	central	central	left	left	left	right	right	right
Extent			--	--	back	back	front	front	--	--	far	--	--	far		--	--	back	back	front	front	--	--	far	--	--	far		--	--	back	back	front	front	--	--	far	--	--	far
Nominal ITD / µs	Desired IPD / cycles		actual IPD / cycles													Error / cycles													relative error
-120	-0.348		-0.368601	-0.340681	-0.337308	-0.328072	-0.343037	-0.353479	-0.408839	-0.415047	-0.440517	-0.28793	-0.271926	-0.234721		-0.020601	0.007319	0.010692	0.019928	0.004963	-0.005479	-0.060839	-0.067047	-0.092517	0.06007	0.076074	0.113279		0.059199	-0.021033	-0.030725	-0.057263	-0.014261	0.015743	0.174826	0.192663	0.265853	-0.172615	-0.218602	-0.325514
-80	-0.232		-0.255308	-0.21506	-0.218788	-0.211369	-0.223825	-0.235984	-0.302062	-0.305006	-0.338526	-0.161386	-0.141898	-0.100132		-0.023308	0.01694	0.013212	0.020631	0.008175	-0.003984	-0.070062	-0.073006	-0.106526	0.070614	0.090102	0.131868		0.100465	-0.073016	-0.056948	-0.088928	-0.035237	0.017172	0.301991	0.314679	0.459165	-0.304373	-0.38837	-0.568395
-40	-0.116		-0.129089	-0.086438	-0.088237	-0.088897	-0.091923	-0.113329	-0.184259	-0.190974	-0.228952	-0.025928	-0.011474	0.03531		-0.013089	0.029562	0.027763	0.027103	0.024077	0.002671	-0.068259	-0.074974	-0.112952	0.090072	0.104526	0.15131		0.112835	-0.254844	-0.239339	-0.233645	-0.207559	-0.02303	0.58844	0.646328	0.973723	-0.776484	-0.901083	-1.3044
-20	-0.058		-0.061268	-0.021975	-0.020299	-0.025437	-0.022608	-0.049887	-0.118917	-0.130536	-0.166783	0.041542	0.05134	0.099437		-0.003268	0.036025	0.037701	0.032563	0.035392	0.008113	-0.060917	-0.072536	-0.108783	0.099542	0.10934	0.157437		0.056338	-0.62112	-0.650016	-0.561423	-0.610212	-0.139875	1.05029	1.25063	1.87557	-1.71624	-1.88518	-2.71443
0	0		0.007779	0.041379	0.047056	0.038009	0.046672	0.014042	-0.050373	-0.068058	-0.099834	0.106765	0.111607	0.160027		0.007779	0.041379	0.047056	0.038009	0.046672	0.014042	-0.050373	-0.068058	-0.099834	0.106765	0.111607	0.160027
20	0.058		0.075652	0.102435	0.112019	0.099855	0.113621	0.077094	0.018477	-0.004872	-0.031355	0.168763	0.169088	0.217024		0.017652	0.044435	0.054019	0.041855	0.055621	0.019094	-0.039523	-0.062872	-0.089355	0.110763	0.111088	0.159024		0.304347	0.766129	0.931366	0.721639	0.958989	0.3292	-0.681428	-1.084	-1.5406	1.90971	1.9153	2.7418
40	0.116		0.140343	0.160392	0.173545	0.159084	0.176551	0.138	0.084657	0.057385	0.034655	0.227214	0.223948	0.270849		0.024343	0.044392	0.057545	0.043084	0.060551	0.022	-0.031343	-0.058615	-0.081345	0.111214	0.107948	0.154849		0.209851	0.382693	0.496078	0.371415	0.521995	0.189654	-0.270201	-0.505298	-0.701253	0.958738	0.930585	1.33491
80	0.232		0.257803	0.267366	0.286338	0.270158	0.289253	0.251757	0.205107	0.175858	0.154117	0.334774	0.327982	0.371959		0.025803	0.035366	0.054338	0.038158	0.057253	0.019757	-0.026893	-0.056142	-0.077883	0.102774	0.095982	0.139959		0.111218	0.152438	0.234214	0.164474	0.246779	0.085161	-0.115919	-0.241993	-0.335702	0.442991	0.413717	0.60327
120	0.348		0.363272	0.368125	0.389931	0.377272	0.389842	0.358386	0.314891	0.288887	0.265955	0.434762	0.429628	0.470286		0.015272	0.020125	0.041931	0.029272	0.041842	0.010386	-0.033109	-0.059113	-0.082045	0.086762	0.081628	0.122286		0.043885	0.057831	0.120491	0.084115	0.120234	0.029844	-0.09514	-0.169865	-0.235761	0.249317	0.234564	0.351395

## Sheet: ILD vs ILD
Frequency	2000
Animal			A	B	A	B	A	B	A	B	A	A	B	A		A	B	A	B	A	B	A	B	A	A	B	A		A	B	A	B	A	B	A	B	A	A	B	A
Position			central	central	central	central	central	central	left	left	left	right	right	right		central	central	central	central	central	central	left	left	left	right	right	right		central	central	central	central	central	central	left	left	left	right	right	right
Extent			--	--	back	back	front	front	--	--	far	--	--	far		--	--	back	back	front	front	--	--	far	--	--	far		--	--	back	back	front	front	--	--	far	--	--	far
Nominal ILD / dB	Desired ILD / dB		Actual ILD / dB													Error / dB													relative error
-12	-12		-13.3007	-10.6334	-12.7406	-9.50659	-11.8736	-10.9306	-13.0082	-12.3951	-12.1249	-12.095	-9.54782	-10.386		-1.30073	1.3666	-0.740571	2.49341	0.126393	1.06937	-1.00816	-0.395089	-0.124874	-0.095015	2.45218	1.614		0.108394	-0.113883	0.061714	-0.207784	-0.010533	-0.089114	0.084013	0.032924	0.010406	0.007918	-0.204348	-0.1345
-9	-9		-10.2147	-8.09702	-9.5043	-7.07066	-8.86951	-8.40761	-10.4124	-10.0868	-10.0204	-8.69244	-6.92557	-7.22162		-1.21473	0.902981	-0.504302	1.92934	0.130489	0.592389	-1.41241	-1.08683	-1.02042	0.307561	2.07443	1.77838		0.13497	-0.100331	0.056034	-0.214371	-0.014499	-0.065821	0.156934	0.120759	0.11338	-0.034173	-0.230492	-0.197598
-6	-6		-7.04361	-5.39241	-6.2405	-4.41421	-5.79412	-5.71546	-7.56627	-7.53784	-7.57521	-5.37843	-4.18349	-4.10472		-1.04361	0.607592	-0.240504	1.58579	0.205884	0.284536	-1.56627	-1.53784	-1.57521	0.621565	1.81651	1.89528		0.173936	-0.101265	0.040084	-0.264299	-0.034314	-0.047423	0.261045	0.256306	0.262536	-0.103594	-0.302751	-0.31588
-3	-3		-3.78972	-2.53639	-2.93259	-1.55464	-2.6385	-2.87226	-4.50751	-4.77476	-4.81168	-2.10916	-1.34301	-1.02003		-0.789715	0.463608	0.067407	1.44536	0.3615	0.127737	-1.50751	-1.77476	-1.81167	0.890839	1.65699	1.97997		0.263238	-0.154536	-0.022469	-0.481787	-0.1205	-0.042579	0.502504	0.591588	0.603892	-0.296946	-0.552329	-0.659991
0	0		-0.429277	0.465396	0.454357	1.50753	0.619228	0.114793	-1.23825	-1.8109	-1.73255	1.15169	1.58142	2.04327		-0.429277	0.465396	0.454357	1.50753	0.619228	0.114793	-1.23825	-1.8109	-1.73255	1.15169	1.58142	2.04327
3	3		3.08774	3.62198	3.97632	4.79664	4.01857	3.25266	2.2818	1.3599	1.70122	4.4393	4.58222	5.0931		0.087744	0.621983	0.976315	1.79664	1.01857	0.252657	-0.718203	-1.6401	-1.29878	1.4393	1.58222	2.0931		0.029248	0.207328	0.325438	0.598881	0.339524	0.084219	-0.239401	-0.5467	-0.432925	0.479767	0.527407	0.697701
6	6		6.84862	6.96147	7.72383	8.37413	7.62655	6.56651	6.15124	4.7686	5.60171	7.79401	7.65802	8.13563		0.848617	0.961473	1.72383	2.37413	1.62655	0.566513	0.151243	-1.2314	-0.398291	1.79401	1.65802	2.13563		0.141436	0.160245	0.287304	0.395689	0.271091	0.094419	0.025207	-0.205233	-0.066382	0.299001	0.276336	0.355939
9	9		11.0049	10.5368	11.8553	12.3604	11.5572	10.1051	10.5637	8.47383	10.2131	11.2696	10.8117	11.1761		2.00488	1.53682	2.85534	3.36036	2.55723	1.10515	1.56373	-0.526165	1.21307	2.26959	1.81174	2.17607		0.222765	0.170757	0.31726	0.373373	0.284137	0.122794	0.173748	-0.058463	0.134786	0.252177	0.201305	0.241786
12	12		15.821	14.4278	16.6814	16.9622	16.0063	13.9437	15.8445	12.5396	15.9518	14.9469	14.0452	14.2194		3.82098	2.4278	4.68144	4.96216	4.00633	1.94368	3.84446	0.539617	3.95183	2.94694	2.04525	2.21937		0.318415	0.202316	0.39012	0.413514	0.333861	0.161973	0.320371	0.044968	0.329319	0.245579	0.170437	0.184948
Frequency	3000
Animal			A	B	A	B	A	B	A	B	A	A	B	A		A	B	A	B	A	B	A	B	A	A	B	A		A	B	A	B	A	B	A	B	A	A	B	A
Position			central	central	central	central	central	central	left	left	left	right	right	right		central	central	central	central	central	central	left	left	left	right	right	right		central	central	central	central	central	central	left	left	left	right	right	right
Extent			--	--	back	back	front	front	--	--	far	--	--	far		--	--	back	back	front	front	--	--	far	--	--	far		--	--	back	back	front	front	--	--	far	--	--	far
Nominal ILD / dB	Desired ILD / dB		Actual ILD / dB													Error / dB													relative error
-12	-12		-12.415	-7.36766	-11.3552	-7.49875	-10.5215	-8.80897	-12.5364	-10.7023	-12.1433	-10.7107	-6.93353	-8.85645		-0.415016	4.63234	0.644837	4.50125	1.47854	3.19103	-0.53637	1.2977	-0.143323	1.28933	5.06647	3.14355		0.034585	-0.386029	-0.053736	-0.375104	-0.123211	-0.265919	0.044697	-0.108142	0.011944	-0.107444	-0.422206	-0.261962
-9	-9		-9.37031	-5.084	-8.27138	-5.00686	-7.72324	-6.32911	-9.72031	-8.1937	-9.71403	-7.69518	-4.46531	-6.0926		-0.370314	3.916	0.728622	3.99314	1.27676	2.67089	-0.720306	0.806301	-0.714031	1.30482	4.53469	2.9074		0.041146	-0.435111	-0.080958	-0.443683	-0.141862	-0.296765	0.080034	-0.089589	0.079337	-0.14498	-0.503854	-0.323044
-6	-6		-6.18614	-2.50415	-5.07038	-2.26809	-4.70503	-3.61098	-6.70302	-5.46451	-6.99381	-4.55094	-1.78283	-3.18108		-0.186138	3.49585	0.929616	3.73191	1.29497	2.38902	-0.703016	0.535489	-0.99381	1.44906	4.21717	2.81892		0.031023	-0.582642	-0.154936	-0.621985	-0.215829	-0.398169	0.117169	-0.089248	0.165635	-0.24151	-0.702861	-0.46982
-3	-3		-2.8466	0.347196	-1.73648	0.718192	-1.47894	-0.668643	-3.4619	-2.52109	-3.96128	-1.3093	1.08093	-0.171097		0.153402	3.3472	1.26352	3.71819	1.52106	2.33136	-0.4619	0.478905	-0.961279	1.6907	4.08093	2.8289		-0.051134	-1.11573	-0.421172	-1.2394	-0.507022	-0.777119	0.153967	-0.159635	0.320426	-0.563568	-1.36031	-0.942968
0	0		0.701691	3.46976	1.77815	3.98102	1.98714	2.50845	0.064534	0.652015	-0.554925	2.03674	4.11115	2.91318		0.701691	3.46976	1.77815	3.98102	1.98714	2.50845	0.064534	0.652015	-0.554925	2.03674	4.11115	2.91318
3	3		4.5696	6.90548	5.56694	7.59968	5.78737	5.96934	4.00966	4.10565	3.36913	5.52366	7.31444	6.06185		1.5696	3.90548	2.56694	4.59968	2.78737	2.96935	1.00966	1.10565	0.369135	2.52366	4.31444	3.06185		0.523201	1.30183	0.855647	1.53323	0.929124	0.989782	0.336554	0.368549	0.123045	0.84122	1.43815	1.02062
6	6		8.98601	10.7703	9.80684	11.7537	10.133	9.83061	8.66849	7.95326	8.14592	9.218	10.7228	9.26742		2.98601	4.77031	3.80684	5.75371	4.13296	3.8306	2.66849	1.95326	2.14592	3.218	4.72283	3.26742		0.497668	0.795052	0.634473	0.958951	0.688826	0.638434	0.444749	0.325543	0.357653	0.536334	0.787138	0.544571
9	9		14.5039	15.3394	14.8555	16.8705	15.5412	14.3538	14.8157	12.4381	14.6497	13.2207	14.3999	12.5056		5.50389	6.33937	5.85554	7.87049	6.54121	5.35384	5.81569	3.43808	5.64971	4.22072	5.39991	3.5056		0.611544	0.704374	0.650615	0.874499	0.726801	0.594871	0.646188	0.382009	0.627745	0.468969	0.59999	0.389511
12	12		23.1185	21.3578	21.4147	24.2237	23.8237	20.2154	25.2583	18.1246	23.5998	17.639	18.4418	15.6942		11.1185	9.35781	9.41468	12.2237	11.8237	8.21536	13.2583	6.12462	11.5998	5.63897	6.44176	3.69415		0.926539	0.779818	0.784557	1.01864	0.985307	0.684613	1.10485	0.510385	0.966652	0.469914	0.536813	0.307846
Frequency	4000
Animal			A	B	A	B	A	B	A	B	A	A	B	A		A	B	A	B	A	B	A	B	A	A	B	A		A	B	A	B	A	B	A	B	A	A	B	A
Position			central	central	central	central	central	central	left	left	left	right	right	right		central	central	central	central	central	central	left	left	left	right	right	right		central	central	central	central	central	central	left	left	left	right	right	right
Extent			--	--	back	back	front	front	--	--	far	--	--	far		--	--	back	back	front	front	--	--	far	--	--	far		--	--	back	back	front	front	--	--	far	--	--	far
Nominal ILD / dB	Desired ILD / dB		Actual ILD / dB													Error / dB													relative error
-12	-12		-11.5221	-3.24151	-10.3857	-5.05293	-9.54714	-6.08045	-12.3474	-8.04181	-12.1838	-8.89617	-4.28308	-6.87078		0.477934	8.75849	1.61435	6.94707	2.45286	5.91955	-0.34743	3.95819	-0.1838	3.10383	7.71692	5.12922		-0.039828	-0.729875	-0.134529	-0.578922	-0.204405	-0.493296	0.028953	-0.329849	0.015317	-0.258652	-0.643077	-0.427435
-9	-9		-9.15604	-2.00922	-8.11224	-3.25856	-7.48559	-4.28692	-10.0446	-6.32442	-10.1581	-6.68408	-2.4222	-4.87237		-0.156038	6.99078	0.887761	5.74144	1.51441	4.71308	-1.04455	2.67557	-1.15808	2.31592	6.5778	4.12763		0.017338	-0.776754	-0.09864	-0.637937	-0.168268	-0.523676	0.116061	-0.297286	0.128676	-0.257324	-0.730867	-0.458626
-6	-6		-6.51856	-0.480892	-5.5563	-1.15081	-5.11346	-2.20362	-7.46689	-4.30856	-7.82176	-4.19248	-0.295072	-2.60694		-0.518564	5.51911	0.443697	4.84919	0.886542	3.79638	-1.46689	1.69145	-1.82176	1.80751	5.70493	3.39306		0.086427	-0.919851	-0.073949	-0.808199	-0.147757	-0.63273	0.244481	-0.281907	0.303626	-0.301252	-0.950821	-0.565511
-3	-3		-3.62091	1.37142	-2.72741	1.27685	-2.44015	0.161565	-4.61328	-1.99373	-5.1656	-1.45511	2.07719	-0.109686		-0.620907	4.37142	0.272586	4.27685	0.559849	3.16156	-1.61328	1.00627	-2.1656	1.54489	5.07719	2.89031		0.206969	-1.45714	-0.090862	-1.42562	-0.186616	-1.05385	0.537761	-0.335422	0.721866	-0.514963	-1.6924	-0.963438
0	0		-0.448719	3.57195	0.387336	4.03857	0.540844	2.80215	-1.45909	0.622242	-2.16224	1.50856	4.67186	2.58351		-0.448719	3.57195	0.387336	4.03857	0.540844	2.80215	-1.45909	0.622242	-2.16224	1.50856	4.67186	2.58351
3	3		3.05726	6.15065	3.84293	7.17375	3.87271	5.72479	2.06511	3.55655	1.25672	4.70161	7.47147	5.43917		0.057264	3.15065	0.842933	4.17375	0.87271	2.72479	-0.934886	0.556551	-1.74328	1.70161	4.47147	2.43917		0.019088	1.05022	0.280978	1.39125	0.290903	0.908263	-0.311629	0.185517	-0.581092	0.567202	1.49049	0.813058
6	6		7.04121	9.16275	7.77456	10.7765	7.67173	8.96543	6.11583	6.862	5.24234	8.1553	10.469	8.42046		1.04121	3.16275	1.77456	4.77648	1.67173	2.96543	0.115827	0.861996	-0.757662	2.1553	4.46903	2.42046		0.173535	0.527125	0.295761	0.796079	0.278622	0.494239	0.019305	0.143666	-0.126277	0.359217	0.744839	0.403409
9	9		11.8456	12.7282	12.4989	15.0525	12.2197	12.6177	11.0374	10.667	10.1056	11.9287	13.6704	11.4658		2.84558	3.72818	3.49891	6.05246	3.21966	3.61773	2.03738	1.66696	1.10557	2.92869	4.67041	2.46584		0.316175	0.414242	0.388768	0.672496	0.35774	0.40197	0.226376	0.185218	0.122841	0.32541	0.518935	0.273982
12	12		18.4656	17.1254	18.872	20.4172	18.3005	16.9004	17.5352	15.2793	16.2138	16.065	17.089	14.4397		6.46556	5.12543	6.87204	8.41716	6.3005	4.90043	5.53519	3.27935	4.2138	4.06501	5.08904	2.43973		0.538797	0.427119	0.57267	0.70143	0.525042	0.408369	0.461266	0.273279	0.35115	0.338751	0.424087	0.203311
Frequency	6000
Animal			A	B	A	B	A	B	A	B	A	A	B	A		A	B	A	B	A	B	A	B	A	A	B	A		A	B	A	B	A	B	A	B	A	A	B	A
Position			central	central	central	central	central	central	left	left	left	right	right	right		central	central	central	central	central	central	left	left	left	right	right	right		central	central	central	central	central	central	left	left	left	right	right	right
Extent			--	--	back	back	front	front	--	--	far	--	--	far		--	--	back	back	front	front	--	--	far	--	--	far		--	--	back	back	front	front	--	--	far	--	--	far
Nominal ILD / dB	Desired ILD / dB		Actual ILD / dB													Error / dB													relative error
-12	-12		-4.98251	-5.12237	-3.57338	-5.47462	-2.97766	-6.82228	-10.2764	-9.56567	-10.1929	-2.57738	-3.67869	-1.12355		7.01749	6.87763	8.42662	6.52538	9.02234	5.17772	1.72364	2.43433	1.80714	9.42262	8.32131	10.8765		-0.584791	-0.573136	-0.702218	-0.543782	-0.751861	-0.431477	-0.143637	-0.202861	-0.150595	-0.785219	-0.693443	-0.906371
-9	-9		-2.69388	-3.06008	-1.38737	-3.4462	-0.994111	-4.88786	-7.90649	-7.6436	-7.93518	-0.086973	-1.60747	1.26949		6.30612	5.93992	7.61263	5.5538	8.00589	4.11214	1.09351	1.3564	1.06482	8.91303	7.39253	10.2695		-0.70068	-0.659991	-0.845847	-0.617089	-0.889543	-0.456904	-0.121501	-0.150712	-0.118313	-0.990336	-0.821392	-1.14105
-6	-6		-0.100763	-0.68452	1.13545	-1.09631	1.29886	-2.6628	-5.21685	-5.39942	-5.32168	2.67731	0.74095	3.95749		5.89924	5.31548	7.13545	4.90369	7.29886	3.3372	0.783152	0.600579	0.678316	8.67731	6.74095	9.95749		-0.983206	-0.885913	-1.18924	-0.817281	-1.21648	-0.5562	-0.130525	-0.100097	-0.113053	-1.44622	-1.12349	-1.65958
-3	-3		2.78402	1.99121	4.00075	1.57797	3.88959	-0.157656	-2.20024	-2.82246	-2.32111	5.72223	3.35395	6.95736		5.78402	4.99122	7.00075	4.57797	6.88959	2.84234	0.79976	0.177535	0.678894	8.72223	6.35395	9.95736		-1.92801	-1.66374	-2.33358	-1.52599	-2.29653	-0.947448	-0.266587	-0.059178	-0.226298	-2.90741	-2.11798	-3.31912
0	0		5.9614	4.9614	7.22896	4.58666	6.76316	2.61923	1.18191	0.109999	1.13606	9.08036	6.22215	10.3224		5.9614	4.9614	7.22896	4.58666	6.76316	2.61923	1.18191	0.109999	1.13606	9.08036	6.22215	10.3224
3	3		9.44046	8.23145	10.8475	7.9446	9.89147	5.66731	5.01467	3.44729	5.1803	12.8161	9.33969	14.1775		6.44046	5.23145	7.84751	4.9446	6.89147	2.66731	2.01467	0.447287	2.1803	9.81607	6.33969	11.1775		2.14682	1.74382	2.61584	1.6482	2.29716	0.889103	0.671556	0.149096	0.726766	3.27202	2.11323	3.72582
6	6		13.1776	11.7958	14.7849	11.6178	13.1779	8.98925	9.40385	7.2724	9.93126	16.9889	12.685	18.7957		7.17764	5.79577	8.78485	5.61779	7.17789	2.98925	3.40385	1.2724	3.93126	10.9889	6.68504	12.7957		1.19627	0.965961	1.46414	0.936299	1.19632	0.498209	0.567308	0.212067	0.65521	1.83149	1.11417	2.13262
9	9		16.8098	15.5128	18.3573	15.257	16.2887	12.5473	14.0571	11.6167	14.4186	21.3208	16.1375	24.7377		7.80977	6.51281	9.35728	6.25705	7.28872	3.54733	5.05714	2.61669	5.41858	12.3208	7.13747	15.7377		0.867752	0.723645	1.0397	0.695228	0.809858	0.394148	0.561904	0.290743	0.602064	1.36897	0.793052	1.74863
12	12		19.1513	18.694	19.7604	17.6273	18.4622	16.0833	16.4743	15.7371	14.6893	23.982	19.2406	31.2176		7.15132	6.69395	7.76038	5.6273	6.46225	4.08333	4.47427	3.73711	2.68933	11.982	7.24058	19.2176		0.595943	0.557829	0.646698	0.468941	0.538521	0.340278	0.372856	0.311426	0.224111	0.998504	0.603382	1.60146

## Sheet: ILD vs ITD
Frequency	750
Animal			A	B	A	B	A	B	A	B	A	A	B	A
Position			central	central	central	central	central	central	left	left	left	right	right	right
Extent			--	--	back	back	front	front	--	--	far	--	--	far
Nominal ITD / µs	Desired ILD / dB		Actual ILD / dB
-120	0		-1.31344	-0.99351	-1.10624	0.218687	-1.10989	-1.06092	-1.57949	-1.56956	-1.77474	-0.677288	-0.571479	-0.309124
-80	0		-0.561915	-0.284166	-0.380339	0.976021	-0.373654	-0.348666	-0.78725	-0.832726	-0.946166	-0.040288	0.059687	0.258804
-40	0		-0.010557	0.225835	0.149637	1.52949	0.168064	0.163219	-0.207163	-0.30809	-0.341685	0.422819	0.510235	0.665909
-20	0		0.174404	0.393191	0.326738	1.71438	0.35093	0.33107	-0.014443	-0.140037	-0.14365	0.578183	0.65824	0.800775
0	0		0.29217	0.496873	0.43913	1.83143	0.468621	0.434938	0.105787	-0.040705	-0.023667	0.678099	0.750905	0.886365
20	0		0.339749	0.534751	0.484112	1.8777	0.518156	0.472711	0.150244	-0.01232	0.014713	0.72041	0.786647	0.921063
40	0		0.316296	0.506492	0.460934	1.8524	0.498563	0.444096	0.118197	-0.054951	-0.029028	0.704318	0.765138	0.904249
80	0		0.064077	0.25933	0.217219	1.59484	0.258669	0.195685	-0.165269	-0.342917	-0.34969	0.500914	0.555461	0.718811
120	0		-0.430782	-0.214561	-0.26119	1.09223	-0.220169	-0.279745	-0.703861	-0.867737	-0.936506	0.088318	0.14276	0.344767
Frequency	1000
Animal			A	B	A	B	A	B	A	B	A	A	B	A
Position			central	central	central	central	central	central	left	left	left	right	right	right
Extent			--	--	back	back	front	front	--	--	far	--	--	far
Nominal ITD / µs	Desired ILD / dB		Actual ILD / dB
-120	0		-1.56238	-1.21722	-1.22866	-0.158046	-1.24358	-1.29123	-1.99193	-2.07776	-2.32699	-0.575257	-0.545908	-0.010943
-80	0		-0.689808	-0.381028	-0.390455	0.754115	-0.395431	-0.451617	-1.03996	-1.18378	-1.30105	0.115499	0.171881	0.579812
-40	0		-0.04789	0.221619	0.220696	1.42206	0.231917	0.151168	-0.34067	-0.539359	-0.549104	0.613168	0.680924	0.991835
-20	0		0.159714	0.412794	0.415998	1.638	0.437238	0.341673	-0.116308	-0.336574	-0.310111	0.770742	0.840165	1.11643
0	0		0.27864	0.519775	0.525726	1.76219	0.557743	0.447926	0.009659	-0.225986	-0.179107	0.858434	0.927893	1.17997
20	0		0.302047	0.537036	0.543682	1.78773	0.586679	0.464796	0.02978	-0.214074	-0.164113	0.871307	0.939871	1.17872
40	0		0.226857	0.462114	0.467135	1.71147	0.520727	0.390206	-0.058764	-0.303645	-0.267567	0.806657	0.873917	1.1105
80	0		-0.210473	0.0428	0.038938	1.26183	0.110605	-0.025092	-0.547855	-0.778192	-0.810058	0.446959	0.511033	0.773523
120	0		-0.981219	-0.696174	-0.710456	0.463874	-0.626379	-0.754771	-1.39144	-1.59945	-1.72571	-0.192587	-0.13467	0.187124
Frequency	1250
Animal			A	B	A	B	A	B	A	B	A	A	B	A
Position			central	central	central	central	central	central	left	left	left	right	right	right
Extent			--	--	back	back	front	front	--	--	far	--	--	far
Nominal ITD / µs	Desired ILD / dB		Actual ILD / dB
-120	0		-1.94126	-1.5307	-1.48625	-0.665315	-1.45256	-1.615	-2.56178	-2.7108	-3.04181	-0.612709	-0.634956	0.129753
-80	0		-0.987407	-0.601226	-0.575522	0.382821	-0.556658	-0.680947	-1.47599	-1.66633	-1.8322	0.083031	0.124876	0.694775
-40	0		-0.260046	0.094929	0.119807	1.18136	0.126938	0.012456	-0.654812	-0.889114	-0.924252	0.60878	0.689731	1.11045
-20	0		-0.014944	0.327204	0.35526	1.45398	0.357899	0.241153	-0.3823	-0.632915	-0.627147	0.78518	0.877826	1.2451
0	0		0.132318	0.466482	0.498292	1.623	0.497397	0.376149	-0.223371	-0.482995	-0.458835	0.891238	0.991109	1.32131
20	0		0.170029	0.502735	0.537708	1.67613	0.534177	0.408269	-0.190721	-0.450368	-0.432862	0.918459	1.02154	1.33241
40	0		0.090751	0.429208	0.466052	1.60521	0.460639	0.331712	-0.291276	-0.54175	-0.555396	0.860403	0.962934	1.27293
80	0		-0.41961	-0.051774	-0.014276	1.0874	-0.022055	-0.148666	-0.883643	-1.09562	-1.22749	0.478468	0.567752	0.930768
120	0		-1.3459	-0.941462	-0.898813	0.116548	-0.908393	-1.02605	-1.92418	-2.09362	-2.37539	-0.237491	-0.183725	0.298909
Frequency	2000
Animal			A	B	A	B	A	B	A	B	A	A	B	A
Position			central	central	central	central	central	central	left	left	left	right	right	right
Extent			--	--	back	back	front	front	--	--	far	--	--	far
Nominal ITD / µs	Desired ILD / dB		Actual ILD / dB
-120	0		-1.31127	-1.04052	-0.244298	-0.093521	-0.533864	-1.31546	-2.40919	-3.25966	-3.36138	0.96828	0.6581	2.19753
-80	0		-0.879713	-0.424471	0.127214	0.650309	-0.058063	-0.718794	-1.7826	-2.57639	-2.47455	1.05705	1.00988	2.13866
-40	0		-0.543194	0.12274	0.396611	1.241	0.370409	-0.199354	-1.33098	-2.0462	-1.8516	1.12569	1.34225	2.08243
-20	0		-0.450644	0.327848	0.457801	1.42541	0.525486	-0.008974	-1.22785	-1.88238	-1.7126	1.14513	1.47795	2.05992
0	0		-0.429277	0.465396	0.454357	1.50753	0.619228	0.114793	-1.23825	-1.8109	-1.73255	1.15169	1.58142	2.04327
20	0		-0.48846	0.522247	0.381589	1.47189	0.63975	0.15992	-1.37773	-1.84733	-1.93564	1.14442	1.64488	2.03363
40	0		-0.628168	0.490475	0.24334	1.31274	0.582249	0.119364	-1.64695	-2.00027	-2.32747	1.12368	1.66234	2.03169
80	0		-1.09494	0.16571	-0.172675	0.664589	0.257303	-0.21256	-2.48373	-2.63449	-3.57578	1.04979	1.54949	2.05089
120	0		-1.65072	-0.42424	-0.637252	-0.24399	-0.238559	-0.796812	-3.434	-3.54888	-5.07111	0.95443	1.26054	2.09563
Frequency	2400
Animal			A	B	A	B	A	B	A	B	A	A	B	A
Position			central	central	central	central	central	central	left	left	left	right	right	right
Extent			--	--	back	back	front	front	--	--	far	--	--	far
Nominal ITD / µs	Desired ILD / dB		Actual ILD / dB
-120	0		-3.02978	-1.39303	-1.93172	-1.54877	-1.57769	-1.86706	-4.70925	-4.44289	-6.3552	-0.084684	0.623362	1.61507
-80	0		-1.89358	-0.249084	-0.901527	0.024241	-0.65714	-0.605272	-3.10906	-2.68023	-4.21537	0.425666	1.18632	1.8094
-40	0		-0.930869	0.553247	0.000832	1.2498	0.034913	0.263285	-1.75655	-1.37383	-2.47133	0.794057	1.50803	1.83233
-20	0		-0.630964	0.748478	0.29996	1.62788	0.205365	0.464728	-1.33296	-1.00742	-1.94366	0.878453	1.54717	1.77046
0	0		-0.499001	0.782798	0.452517	1.80813	0.225561	0.487478	-1.13941	-0.866577	-1.71846	0.879604	1.49714	1.66227
20	0		-0.54919	0.653347	0.4406	1.77487	0.08982	0.331787	-1.19051	-0.954239	-1.80529	0.794265	1.35858	1.51556
40	0		-0.774024	0.370051	0.264757	1.52942	-0.188703	0.012081	-1.47019	-1.25482	-2.17225	0.628642	1.13852	1.34297
80	0		-1.62802	-0.563922	-0.488219	0.488075	-1.04523	-1.00888	-2.54634	-2.37208	-3.51057	0.1263	0.518095	0.989128
120	0		-2.73641	-1.74984	-1.51839	-1.03517	-2.01362	-2.2871	-3.9754	-3.92894	-5.27434	-0.431309	-0.16344	0.745279
Frequency	2673
Animal			A	B	A	B	A	B	A	B	A	A	B	A
Position			central	central	central	central	central	central	left	left	left	right	right	right
Extent			--	--	back	back	front	front	--	--	far	--	--	far
Nominal ITD / µs	Desired ILD / dB		Actual ILD / dB
-120	0		-2.26535	-0.811427	-1.27	-0.493769	-1.30757	-1.1966	-3.69683	-3.04265	-5.31193	-0.037891	0.898604	1.12779
-80	0		-1.2097	0.219286	-0.497089	0.93443	-0.576393	-0.024851	-1.93347	-1.21168	-2.82604	0.000192	1.10078	0.707152
-40	0		-0.314518	1.06236	0.114247	1.9976	0.076629	0.910368	-0.431061	0.256546	-0.718429	0.020774	1.25094	0.378
-20	0		-0.078014	1.28302	0.260045	2.25695	0.252767	1.14283	-0.00967	0.660397	-0.094644	0.020314	1.28361	0.302737
0	0		-0.041903	1.32992	0.265384	2.28999	0.281807	1.1686	0.087113	0.763048	0.08697	0.012212	1.28271	0.302248
20	0		-0.213745	1.20206	0.128156	2.09184	0.16009	0.985064	-0.159523	0.547785	-0.209337	-0.002455	1.24921	0.375061
40	0		-0.565231	0.920868	-0.132845	1.68362	-0.087958	0.619803	-0.704333	0.044658	-0.918079	-0.021652	1.18758	0.51004
80	0		-1.58029	0.054907	-0.876696	0.419237	-0.786874	-0.449588	-2.33109	-1.55265	-3.08122	-0.063314	1.01028	0.890895
120	0		-2.59634	-0.906381	-1.61911	-1.02331	-1.46336	-1.57161	-4.06287	-3.3956	-5.52388	-0.093836	0.824224	1.27543
Frequency	2900
Animal			A	B	A	B	A	B	A	B	A	A	B	A
Position			central	central	central	central	central	central	left	left	left	right	right	right
Extent			--	--	back	back	front	front	--	--	far	--	--	far
Nominal ITD / µs	Desired ILD / dB		Actual ILD / dB
-120	0		-2.19185	-0.577459	-0.706252	0.123765	-1.31462	-1.06099	-3.69564	-2.81325	-5.41858	0.505483	1.62884	1.94679
-80	0		-1.15078	0.615041	0.221361	1.64065	-0.395909	0.100034	-2.12831	-1.35868	-3.27758	0.77374	2.22136	1.88677
-40	0		0.028704	2.05314	1.05085	3.00914	0.823909	1.44215	-0.436264	0.159404	-1.06153	1.03657	2.82927	1.79072
-20	0		0.420174	2.56212	1.22034	3.3593	1.2795	1.92704	0.147742	0.697414	-0.257024	1.09978	3.00582	1.75183
0	0		0.545185	2.81169	1.16311	3.38709	1.48959	2.16499	0.354391	0.951965	0.085744	1.10102	3.06532	1.72711
20	0		0.378566	2.7834	0.904009	3.10019	1.42482	2.11978	0.113866	0.864856	-0.163381	1.04727	3.01379	1.71782
40	0		-0.022714	2.51511	0.511016	2.56903	1.13248	1.81761	-0.507539	0.451047	-0.950786	0.954693	2.8718	1.72259
80	0		-1.13033	1.52989	-0.379609	1.15912	0.202739	0.735937	-2.26742	-1.00168	-3.34363	0.722473	2.41973	1.76419
120	0		-2.11741	0.363825	-1.06948	-0.155022	-0.741775	-0.467912	-3.8358	-2.56423	-5.64071	0.512742	1.90572	1.83105

## Sheet: ITD vs ILD
Frequency	2000
Animal			A	B	A	B	A	B	A	B	A	A	B	A
Position			central	central	central	central	central	central	left	left	left	right	right	right
Extent			--	--	back	back	front	front	--	--	far	--	--	far
Nominal ILD / dB	Desired ITD / µs		Actual ITD / µs
-12	0		-16.5158	11.769	3.59366	0.358558	10.9088	0.419994	-46.5403	-42.9487	-67.4609	34.7715	38.3255	58.8598
-9	0		-11.0461	12.1258	8.39544	3.12263	12.496	1.03555	-39.477	-39.3113	-61.1883	36.4653	38.8066	59.6217
-6	0		-7.44705	12.1378	11.5255	5.096	13.3893	1.2638	-34.2481	-36.6325	-55.9885	37.4871	38.9155	60.1342
-3	0		-5.329	11.7378	13.4303	6.22261	13.6549	1.04729	-30.782	-35.0277	-52.1609	38.0382	38.6142	60.475
0	0		-4.48387	10.8116	14.3583	6.42025	13.2739	0.286611	-29.0048	-34.6175	-49.9181	38.2154	37.8286	60.6928
3	0		-4.92088	9.15452	14.3794	5.49392	12.106	-1.20209	-29.0163	-35.6304	-49.5666	38.0432	36.4258	60.8174
6	0		-6.97526	6.38846	13.3444	2.97922	9.79832	-3.76322	-31.3523	-38.5661	-51.8697	37.478	34.1807	60.8656
9	0		-11.6599	1.78248	10.6936	-2.24231	5.54066	-8.06339	-37.6762	-44.5274	-59.0837	36.3856	30.7219	60.8436
12	0		-21.9028	-6.18555	4.72214	-13.1434	-2.6909	-15.4779	-53.3614	-56.0171	-79.2565	34.4693	25.4419	60.7489
Frequency	3000
Animal			A	B	A	B	A	B	A	B	A	A	B	A
Position			central	central	central	central	central	central	left	left	left	right	right	right
Extent			--	--	back	back	front	front	--	--	far	--	--	far
Nominal ILD / dB	Desired ITD / µs		Actual ITD / µs
-12	0		9.27666	22.7824	20.3423	15.0954	24.5809	11.2501	-14.8873	-18.5927	-33.5471	46.8814	43.092	63.1511
-9	0		6.11209	18.7999	17.5218	13.4856	20.2279	8.38286	-16.0908	-20.2926	-33.8928	41.7857	39.9068	58.7417
-6	0		3.80532	15.4944	15.7036	12.2697	16.9382	6.01387	-17.1269	-21.7782	-34.3607	38.4096	37.5494	55.8411
-3	0		2.13202	12.9093	14.7294	11.4631	14.5318	4.08181	-18.0888	-23.1231	-35.0383	36.4326	36.0205	54.2982
0	0		0.909977	11.0124	14.5568	11.0911	12.8269	2.47545	-19.1126	-24.4494	-36.0981	35.6682	35.3183	54.0313
3	0		-0.007545	9.75501	15.3247	11.2412	11.6818	1.04212	-20.4363	-25.9527	-37.9257	36.1219	35.5029	55.0936
6	0		-0.753732	9.13883	17.556	12.1847	11.0269	-0.442798	-22.6185	-27.9915	-41.5919	38.0893	36.7798	57.7278
9	0		-1.51638	9.3487	22.9345	14.829	10.9624	-2.41993	-27.6509	-31.3982	-51.4574	42.4225	39.657	62.4294
12	0		-3.04958	11.3308	38.4216	23.677	12.5475	-6.25967	-52.0866	-38.8813	-100.195	51.2979	45.3357	69.9778
Frequency	4000
Animal			A	B	A	B	A	B	A	B	A	A	B	A
Position			central	central	central	central	central	central	left	left	left	right	right	right
Extent			--	--	back	back	front	front	--	--	far	--	--	far
Nominal ILD / dB	Desired ITD / µs		Actual ITD / µs
-12	0		12.365	-8.68506	20.9824	-1.02866	20.9084	-4.75324	-13.6747	-24.4721	-30.5955	42.7086	20.061	55.513
-9	0		10.1521	-8.58971	19.1025	-1.61229	18.6854	-5.78482	-14.7915	-25.1461	-30.9326	40.0918	19.0453	53.6979
-6	0		8.28654	-8.45347	17.5765	-2.05464	16.6971	-6.73006	-15.8632	-25.8047	-31.3885	38.0612	18.2406	52.3721
-3	0		6.75283	-8.25586	16.4459	-2.27078	14.9886	-7.54145	-16.9417	-26.4285	-32.035	36.7145	17.7317	51.6864
0	0		5.48872	-7.96281	15.7348	-2.15417	13.5455	-8.19063	-18.1397	-27.0165	-33.0061	36.1291	17.6	51.787
3	0		4.39472	-7.51409	15.4919	-1.53607	12.3011	-8.66373	-19.6782	-27.5921	-34.5713	36.4329	17.9436	52.8621
6	0		3.31607	-6.79375	15.8712	-0.075979	11.1278	-8.94934	-22.0405	-28.2139	-37.3527	37.9111	18.9148	55.2018
9	0		1.93159	-5.54838	17.3782	3.07857	9.76076	-9.01684	-26.5614	-29.0097	-43.1183	41.22	20.7829	59.2585
12	0		-0.921683	-3.10333	22.1468	10.6794	7.34724	-8.76406	-38.5641	-30.3074	-58.4769	47.8852	24.0521	65.6339
Frequency	6000
Animal			A	B	A	B	A	B	A	B	A	A	B	A
Position			central	central	central	central	central	central	left	left	left	right	right	right
Extent			--	--	back	back	front	front	--	--	far	--	--	far
Nominal ILD / dB	Desired ITD / µs		Actual ITD / µs
-12	0		2.06378	15.832	17.6339	-0.12596	13.8439	-3.73617	-3.94971	-24.4725	-20.2221	28.6266	24.8619	44.008
-9	0		0.002717	13.9579	15.8669	-1.411	12.185	-4.8479	-5.74321	-25.1379	-21.493	27.3672	23.8796	43.2671
-6	0		-2.06108	12.0619	13.9854	-2.84887	10.3778	-6.03209	-7.51481	-25.9255	-22.8841	26.0543	22.7807	42.5158
-3	0		-4.25424	10.0765	11.8467	-4.55332	8.31542	-7.3406	-9.38419	-26.911	-24.5374	24.5522	21.4789	41.6922
0	0		-6.84709	7.82226	9.13099	-6.76562	5.7678	-8.8927	-11.6169	-28.2484	-26.7791	22.6015	19.8114	40.6666
3	0		-10.3536	4.94397	5.17016	-9.96738	2.30873	-10.9147	-14.7766	-30.2526	-30.3853	19.6838	17.4874	39.1594
6	0		-15.749	0.765573	-1.42689	-15.1183	-2.78775	-13.8224	-20.1945	-33.6179	-37.4499	14.6554	13.9907	36.4449
9	0		-24.6308	-5.95208	-12.8434	-23.8845	-10.4779	-18.384	-31.1048	-40.0174	-52.9213	5.02004	8.44666	29.9488
12	0		-37.4682	-16.6766	-27.8246	-36.9288	-20.8205	-25.8626	-49.6699	-52.8653	-73.2684	-11.041	-0.180928	8.40438

## Sheet: IPD vs ILD
Frequency	2000
Animal			A	B	A	B	A	B	A	B	A	A	B	A
Position			central	central	central	central	central	central	left	left	left	right	right	right
Extent			--	--	back	back	front	front	--	--	far	--	--	far
NominalILD / dB	Desired IPD / cycles		Actual IPD / cycles
-12	0		-0.207543	0.147894	0.045159	0.004506	0.137084	0.005278	-0.584843	-0.53971	-0.847739	0.436952	0.481612	0.739654
-9	0		-0.138809	0.152378	0.1055	0.03924	0.15703	0.013013	-0.496083	-0.494	-0.768914	0.458237	0.487658	0.749228
-6	0		-0.093582	0.152528	0.144833	0.064038	0.168255	0.015881	-0.430374	-0.460338	-0.703573	0.471077	0.489027	0.755669
-3	0		-0.066966	0.147501	0.168771	0.078196	0.171593	0.013161	-0.386818	-0.440172	-0.655473	0.478002	0.48524	0.759951
0	0		-0.056346	0.135863	0.180432	0.080679	0.166805	0.003602	-0.364485	-0.435016	-0.62729	0.480229	0.475368	0.762688
3	0		-0.061838	0.115039	0.180696	0.069039	0.152128	-0.015106	-0.36463	-0.447745	-0.622873	0.478065	0.457741	0.764254
6	0		-0.087654	0.08028	0.16769	0.037438	0.123129	-0.04729	-0.393985	-0.484636	-0.651814	0.470963	0.429528	0.764859
9	0		-0.146522	0.022399	0.13438	-0.028178	0.069626	-0.101327	-0.473453	-0.559548	-0.742468	0.457235	0.386063	0.764584
12	0		-0.275239	-0.07773	0.05934	-0.165165	-0.033815	-0.194501	-0.670559	-0.703932	-0.995967	0.433155	0.319712	0.763393
Frequency	3000
Animal			A	B	A	B	A	B	A	B	A	A	B	A
Position			central	central	central	central	central	central	left	left	left	right	right	right
Extent			--	--	back	back	front	front	--	--	far	--	--	far
NominalILD / dB	Desired IPD / cycles		Actual IPD / cycles
-12	0		0.174861	0.429439	0.383443	0.284541	0.463338	0.212059	-0.280619	-0.350464	-0.632348	0.883694	0.812264	1.19037
-9	0		0.11521	0.354369	0.330278	0.254197	0.381287	0.158013	-0.303304	-0.382506	-0.638864	0.787642	0.752225	1.10726
-6	0		0.071729	0.292063	0.296006	0.231278	0.319278	0.113359	-0.322834	-0.41051	-0.647683	0.724004	0.70779	1.05258
-3	0		0.040188	0.243335	0.277643	0.216074	0.273918	0.07694	-0.340966	-0.43586	-0.660457	0.686739	0.678971	1.0235
0	0		0.017153	0.207579	0.274389	0.209063	0.241782	0.046661	-0.360264	-0.460861	-0.680434	0.672329	0.665733	1.01847
3	0		-0.000142	0.183878	0.288865	0.211892	0.220197	0.019644	-0.385216	-0.489197	-0.714884	0.680883	0.669214	1.03849
6	0		-0.014208	0.172263	0.330922	0.229677	0.207853	-0.008347	-0.426348	-0.527628	-0.783989	0.717966	0.693282	1.08814
9	0		-0.028583	0.176219	0.432305	0.279521	0.206636	-0.045615	-0.521207	-0.591843	-0.969948	0.799646	0.747516	1.17677
12	0		-0.057483	0.21358	0.72423	0.4463	0.236515	-0.117992	-0.98181	-0.732895	-1.88863	0.966943	0.854558	1.31905
Frequency	4000
Animal			A	B	A	B	A	B	A	B	A	A	B	A
Position			central	central	central	central	central	central	left	left	left	right	right	right
Extent			--	--	back	back	front	front	--	--	far	--	--	far
NominalILD / dB	Desired IPD / cycles		Actual IPD / cycles
-12	0		0.310767	-0.21828	0.527345	-0.025853	0.525486	-0.119462	-0.343683	-0.615051	-0.768949	1.07338	0.504188	1.39519
-9	0		0.25515	-0.215883	0.480098	-0.040521	0.469616	-0.145389	-0.37175	-0.63199	-0.777422	1.00762	0.478662	1.34957
-6	0		0.208264	-0.212459	0.441745	-0.051639	0.419645	-0.169145	-0.398686	-0.648543	-0.788879	0.956582	0.458437	1.31625
-3	0		0.169717	-0.207492	0.41333	-0.057071	0.376704	-0.189537	-0.425792	-0.664221	-0.805128	0.922735	0.445647	1.29902
0	0		0.137947	-0.200127	0.395458	-0.05414	0.340435	-0.205853	-0.4559	-0.678999	-0.829533	0.908024	0.442335	1.30155
3	0		0.110451	-0.18885	0.389353	-0.038606	0.30916	-0.217743	-0.494566	-0.693466	-0.868871	0.915658	0.450972	1.32857
6	0		0.083342	-0.170746	0.398888	-0.00191	0.279673	-0.224922	-0.553938	-0.709094	-0.938775	0.952809	0.475381	1.38737
9	0		0.048546	-0.139446	0.436761	0.077373	0.245315	-0.226618	-0.667562	-0.729092	-1.08368	1.03597	0.522331	1.48933
12	0		-0.023164	-0.077995	0.556609	0.268402	0.184656	-0.220265	-0.969222	-0.761709	-1.46969	1.20349	0.604495	1.64956
Frequency	6000
Animal			A	B	A	B	A	B	A	B	A	A	B	A
Position			central	central	central	central	central	central	left	left	left	right	right	right
Extent			--	--	back	back	front	front	--	--	far	--	--	far
NominalILD / dB	Desired IPD / cycles		Actual IPD / cycles
-12	0		0.077803	0.596854	0.664782	-0.004749	0.521902	-0.14085	-0.148901	-0.922593	-0.762356	1.0792	0.937272	1.65906
-9	0		0.000102	0.526201	0.598167	-0.053193	0.459364	-0.182762	-0.216514	-0.947675	-0.810267	1.03172	0.900241	1.63113
-6	0		-0.077701	0.454724	0.527235	-0.1074	0.391235	-0.227404	-0.283302	-0.977369	-0.86271	0.982223	0.858811	1.60281
-3	0		-0.160381	0.379875	0.44661	-0.171656	0.313484	-0.276734	-0.353776	-1.01452	-0.925038	0.925598	0.809736	1.57176
0	0		-0.258129	0.294892	0.34423	-0.255058	0.217441	-0.335247	-0.437947	-1.06494	-1.00955	0.852058	0.746872	1.53309
3	0		-0.390321	0.186383	0.194911	-0.375761	0.087037	-0.411473	-0.557065	-1.1405	-1.1455	0.74206	0.659258	1.47627
6	0		-0.593722	0.028861	-0.053792	-0.569948	-0.105096	-0.521093	-0.761315	-1.26737	-1.41183	0.552497	0.527437	1.37394
9	0		-0.928559	-0.224388	-0.484187	-0.900426	-0.395009	-0.69306	-1.17262	-1.50862	-1.99509	0.189251	0.318432	1.12904
12	0		-1.41252	-0.628691	-1.04896	-1.39218	-0.784915	-0.974999	-1.87251	-1.99297	-2.76215	-0.416237	-0.006821	0.316838
