# Supplementary material for: Exploring binaural hearing in gerbils (Meriones unguiculatus) using virtual headphones
Source: PLoS One. 2017 Apr 10;12(4):e0175142. doi: 10.1371/journal.pone.0175142 (PMC5386270; doi:10.1371/journal.pone.0175142)
Supplement: S2 Table — Three gerbil carcasses (0, 1, 2) were measured in up to four different head positions (1, 2, 3, 4). (XLSX) [file pone.0175142.s009.xlsx]

## Sheet: FF_DTF_raw
frequency / Hz		750								1000								1250								2000								2400								2673
animal, position		0, 1	0, 2	0, 3	0, 4	1, 1	1, 2	2, 1		0, 1	0, 2	0, 3	0, 4	1, 1	1, 2	2, 1		0, 1	0, 2	0, 3	0, 4	1, 1	1, 2	2, 1		0, 1	0, 2	0, 3	0, 4	1, 1	1, 2	2, 1		0, 1	0, 2	0, 3	0, 4	1, 1	1, 2	2, 1		0, 1	0, 2	0, 3	0, 4	1, 1	1, 2	2, 1
azimuth / °		ITD / µs
-90		-160.362	-152.354	-157.358	-162.748	-151.511	-151.745	-164.093		-155.971	-147.312	-152.205	-157.86	-148.406	-148.756	-159.165		-158.414	-149.008	-156.916	-161.753	-153.803	-153.087	-164.503		-127.869	-115.986	-129.464	-132.345	-138.697	-137.358	-144.928		-121.874	-98.6452	-121.711	-116.029	-134.666	-132.061	-136.695		-123.138	-102.511	-125.722	-115.721	-131.653	-128.468	-134.424
-50		-114.624	-110.857	-110.385	-117.563	-107.922	-116.496	-127.225		-116.926	-112.323	-113.621	-119.577	-111.623	-119.209	-128.883		-102.864	-99.2341	-100.547	-105.656	-99.6424	-106.708	-114.626		-97.41	-87.0842	-98.2306	-102.021	-107.666	-112.216	-119.039		-84.7631	-69.5442	-79.2962	-76.2958	-91.5271	-98.4295	-100.96		-83.2572	-72.934	-78.4585	-76.2841	-87.8633	-98.7818	-96.551
-40		-95.9532	-93.7306	-91.772	-98.8661	-90.0935	-100.462	-110.388		-97.557	-94.2096	-94.0856	-100.049	-92.3717	-101.737	-111.054		-84.1292	-82.3932	-81.7961	-87.2534	-81.5085	-90.453	-97.4067		-79.5916	-70.0592	-80.4868	-82.9751	-88.0256	-94.3865	-103.839		-63.531	-51.9034	-56.0685	-55.5638	-72.0074	-82.7904	-80.1969		-63.3065	-56.1523	-57.4059	-58.9663	-71.6181	-85.205	-80.2212
-30		-74.4848	-73.5861	-71.0303	-77.3245	-69.0248	-80.3227	-90.2353		-73.6142	-72.109	-70.6332	-76.0176	-68.7814	-79.416	-88.6825		-64.8501	-64.966	-62.6004	-68.238	-62.5953	-72.8973	-79.4961		-56.048	-48.6235	-55.885	-58.2818	-63.4552	-72.0354	-79.72		-43.1897	-34.5356	-32.948	-35.9476	-53.6051	-67.2531	-61.7828		-47.0385	-40.8516	-42.1885	-43.367	-56.8115	-70.2223	-66.9263
-18		-47.9545	-48.4795	-44.7388	-50.1585	-42.6717	-54.6733	-64.2241		-46.4777	-46.7163	-43.8693	-48.6377	-41.9515	-53.3985	-62.0646		-38.0778	-40.2141	-35.8838	-41.5764	-36.3711	-47.7603	-53.4873		-30.7123	-25.8553	-28.3197	-32.7681	-38.4971	-49.5369	-53.2652		-24.3139	-17.6107	-13.6596	-17.4007	-36.5705	-51.7811	-44.3855		-30.7968	-25.9256	-27.2613	-27.2061	-41.7061	-55.7835	-53.1809
-12		-27.6926	-29.3911	-25.5017	-29.6344	-22.659	-34.8706	-44.4728		-28.162	-29.6442	-26.3295	-30.4042	-24.0397	-35.754	-44.0956		-20.7125	-24.2601	-19.2628	-24.5174	-19.4835	-31.2435	-36.3201		-13.4962	-9.99914	-9.53423	-15.3482	-21.7628	-34.608	-36.0123		-11.1707	-5.55152	-0.318363	-3.78693	-24.084	-39.763	-31.1494		-18.3407	-15.5348	-14.8558	-14.4436	-30.226	-44.7714	-40.9882
-6		-9.64315	-11.9682	-8.49779	-11.2222	-4.81493	-17.1618	-26.7333		-10.2139	-12.7017	-9.37093	-12.347	-6.70238	-18.8216	-26.4883		-6.18973	-10.7933	-5.59856	-10.2962	-5.38803	-17.2162	-21.6903		-0.196139	3.41765	5.27008	-1.45872	-8.60198	-22.9532	-22.9133		-2.26526	2.63645	8.8193	5.57676	-14.2971	-29.6507	-21.1235		-4.69352	-3.85856	-1.63406	-0.401227	-16.6468	-30.9098	-27.0104
6		24.5046	21.4978	24.0377	23.9861	28.5234	17.2649	7.6621		23.5142	20.6228	23.0156	22.1926	26.7857	15.0437	7.2794		20.0417	15.0174	19.5864	16.4806	20.9633	9.99915	5.01705		24.5475	26.7905	28.0902	22.5896	14.5926	0.465216	0.579435		22.3253	25.5935	31.6894	30.1991	10.0851	-2.6308	3.65371		27.7808	26.9462	28.96	33.7135	15.9956	3.97206	5.80685
12		42.1108	38.9844	40.6581	42.1117	45.7662	35.2659	25.4699		40.0229	37.2501	38.6753	39.2754	43.0236	31.9737	23.8745		34.4237	29.7148	33.3756	31.575	35.5318	25.4089	19.6193		40.5283	42.2209	41.2431	37.1026	28.2219	14.323	14.4612		32.5807	35.5452	40.9562	40.579	19.4867	8.29686	13.5548		40.9955	40.638	41.0445	47.5496	27.9236	16.3171	18.7523
18		61.2929	58.1577	58.561	61.8908	64.3995	54.811	45.1187		57.5551	55.2645	55.1665	57.7836	60.6829	50.6913	42.087		50.793	46.7676	48.9411	48.8745	52.3867	43.1899	36.6012		57.4094	60.0549	55.6609	53.5773	43.687	30.5037	30.129		46.9636	50.2638	53.7674	54.7555	32.4792	22.8229	27.2939		53.3748	53.8659	52.2858	60.9671	39.642	29.4742	32.0242
30		88.3477	85.2953	83.8579	90.0989	90.3212	82.5256	72.6578		85.6222	83.9774	80.9713	87.0962	88.1535	80.3582	71.1065		76.48	73.4389	72.4788	75.6244	78.0029	70.6444	63.3993		85.737	89.6423	79.4465	81.8374	70.7988	59.9708	57.192		64.5966	69.7456	68.7619	71.399	47.1161	38.2808	43.4557		66.4648	66.6008	65.1059	74.9613	51.884	44.5518	47.0433
40		109.965	107.168	103.856	112.519	111.337	105.433	95.4174		106.761	105.913	100.322	109.465	109.209	103.797	93.9797		94.3074	92.3626	88.9809	94.7092	96.1346	90.5059	82.7357		107.891	111.918	97.9249	104.9	94.0513	88.2452	82.9784		85.5919	92.9722	86.4095	91.6355	65.9231	57.3669	61.6004		83.9362	85.0814	81.9479	91.6489	66.8286	60.213	63.0679
50		128.116	125.511	120.214	130.942	128.048	124.177	114.278		123.965	123.729	115.704	127.264	125.721	122.849	113.014		111.81	110.772	104.743	113.144	113.282	109.619	101.142		116.719	119.435	106.177	115.623	105.188	104.671	98.1404		110.487	120.443	107.112	116.139	89.4848	82.2384	84.2686		101.221	106.294	96.6887	108.19	81.5577	75.2966	80.2736
90		162.825	163.315	149.297	166.218	157.077	161.038	153.242		161.1	161.908	148.405	164.896	157.496	161.446	154.141		161.803	164.761	146.15	165.873	159.245	165.716	156.703		150.746	157.451	132.711	152.151	137.638	146.229	135.239		140.122	156.142	125.416	150.865	125.224	135.074	126.048		133.746	149.284	114.981	144.315	121.004	131.256	122.47
azimuth / °		ILD / dB
-90		-1.561	-1.77505	-1.33614	-1.62516	-1.41453	-1.5114	-1.86217		-1.86943	-2.13846	-1.53222	-1.89624	-1.48118	-1.60891	-1.96013		-2.7198	-3.10511	-2.06714	-2.70992	-2.06314	-2.27522	-2.57228		-4.06192	-5.5748	-3.70869	-4.94674	-3.321	-3.51102	-4.21717		-4.54378	-5.26668	-3.75579	-5.51349	-5.21814	-5.3051	-5.70049		-4.7599	-4.50674	-3.49598	-4.72413	-6.30305	-6.24618	-6.13917
-50		-1.00123	-1.12576	-0.775559	-1.06266	-0.885357	-1.03789	-1.39002		-1.65815	-1.79881	-1.34754	-1.7164	-1.35252	-1.53618	-1.97706		-2.4558	-2.56534	-2.13782	-2.47245	-1.90405	-2.01754	-2.61898		-3.04381	-4.14815	-2.99067	-4.15743	-2.94319	-3.27919	-3.58426		-3.30426	-3.26783	-3.16615	-3.9575	-4.00127	-3.59711	-4.54183		-2.94804	-2.25218	-2.22952	-2.33562	-4.14411	-3.94177	-4.18106
-40		-0.823497	-0.961053	-0.640499	-0.884494	-0.748557	-0.887329	-1.22911		-1.46499	-1.60552	-1.19412	-1.51592	-1.19991	-1.37657	-1.81006		-2.2721	-2.35667	-2.00609	-2.26529	-1.73829	-1.84248	-2.4756		-2.14283	-3.23729	-2.18129	-3.32225	-2.01256	-2.37994	-2.77685		-2.80584	-2.69439	-2.68542	-3.1581	-3.13933	-2.82565	-3.82585		-1.32209	-0.890945	-0.347039	-0.758978	-2.60686	-2.99474	-2.36496
-30		-0.682994	-0.776119	-0.4871	-0.713412	-0.607999	-0.739989	-1.05684		-1.17718	-1.27497	-0.90866	-1.1883	-0.92097	-1.08479	-1.50704		-1.77462	-1.8423	-1.52699	-1.72324	-1.2357	-1.33011	-1.96179		-2.32281	-3.15704	-2.678	-3.41304	-2.02021	-2.20818	-2.88774		-1.72083	-1.72234	-1.33275	-1.96055	-1.85359	-1.8465	-2.44485		-0.624336	-0.208095	0.668772	-0.052659	-1.9666	-2.59907	-1.64326
-18		-0.441955	-0.492213	-0.293697	-0.445943	-0.384309	-0.507802	-0.833468		-0.903851	-0.948833	-0.71059	-0.879544	-0.641283	-0.789855	-1.23702		-1.20889	-1.24166	-1.02007	-1.11849	-0.682751	-0.768514	-1.38116		-1.35443	-2.10232	-1.9146	-2.3449	-0.857452	-0.94246	-1.95766		-0.365022	-0.42666	0.260831	-0.556544	-0.416862	-0.587273	-0.803861		0.398166	0.891785	1.66885	1.02771	-0.91822	-1.59983	-0.640907
-12		-0.195627	-0.234587	-0.056493	-0.183216	-0.140719	-0.26633	-0.588672		-0.590843	-0.612118	-0.414679	-0.534273	-0.32429	-0.463577	-0.929036		-0.810602	-0.833111	-0.667461	-0.717816	-0.309689	-0.401162	-0.993342		-0.793284	-1.5477	-1.42082	-1.76306	-0.217198	-0.292105	-1.37144		0.517773	0.506251	1.26072	0.327547	0.498842	0.17391	0.174872		1.22177	1.76115	2.5517	1.99981	0.035072	-0.728133	0.424523
-6		0.023079	-0.006978	0.15552	0.041251	0.08177	-0.03782	-0.368554		-0.211286	-0.229079	-0.065182	-0.132883	0.05426	-0.081768	-0.561916		-0.401834	-0.434274	-0.301868	-0.318681	0.065427	-0.043813	-0.621579		0.104476	-0.70634	-0.532767	-0.825267	0.726746	0.653209	-0.325766		0.442994	0.625462	1.32538	0.291806	0.541032	0.117543	0.199336		0.699772	1.34143	2.2061	1.62653	-0.126332	-0.807834	0.444744
6		0.381031	0.330089	0.49571	0.403504	0.412145	0.295489	-0.00268		0.442035	0.421089	0.558183	0.550084	0.679507	0.551984	0.105624		0.474372	0.451824	0.561209	0.572276	0.907434	0.753726	0.248926		0.138764	-0.632574	-0.527532	-0.728756	0.915465	0.843747	-0.158603		-0.069741	0.086827	0.783238	-0.391798	0.030483	-0.452528	-0.362045		-0.457436	0.039784	1.00216	0.428987	-0.856858	-1.18488	-0.426769
12		0.587048	0.51472	0.696086	0.610824	0.616906	0.493593	0.224196		0.753816	0.703579	0.852227	0.864754	0.976914	0.847512	0.438585		0.768761	0.742427	0.864816	0.883107	1.19395	1.01816	0.561929		1.09861	0.333002	0.349121	0.309008	1.98027	1.95178	0.827236		0.262258	0.32379	0.994399	-0.241136	0.293985	-0.122979	-0.172303		-0.086746	0.313561	1.23072	0.715493	-0.481306	-0.678676	-0.284719
18		0.836248	0.715445	0.934611	0.84465	0.836546	0.702019	0.456159		1.05208	0.948764	1.13458	1.15353	1.24466	1.11565	0.748439		1.14354	1.08729	1.24123	1.26614	1.55381	1.35841	0.936737		1.37044	0.547088	0.648182	0.650611	2.44801	2.47809	1.35059		1.26365	1.31628	1.84089	0.615298	1.19461	0.74293	0.592176		0.882663	1.21656	2.02315	1.61711	0.501264	0.527205	0.707164
30		1.07585	0.913779	1.18549	1.07404	1.06693	0.927946	0.722738		1.38486	1.21375	1.48238	1.47945	1.53876	1.41063	1.09299		1.79991	1.68688	1.88812	1.94639	2.18468	1.98953	1.59841		2.22651	1.18821	1.61048	1.71479	3.65831	3.94174	2.67206		2.86104	3.05469	3.08562	2.08718	2.76397	2.28735	1.99308		1.50123	1.92692	2.50522	1.99105	0.992873	0.987715	1.28967
40		1.28829	1.0869	1.39249	1.26174	1.24612	1.08653	0.921142		1.73979	1.52313	1.82645	1.81735	1.8474	1.7088	1.43696		2.18963	2.04765	2.27059	2.35009	2.56153	2.36853	2.03554		2.31338	1.14212	1.865	1.89313	3.9566	4.37527	2.96218		3.80067	4.01757	3.70272	3.13515	3.956	3.76495	3.16137		2.72762	3.30032	3.49166	3.04792	2.20248	2.06836	2.03047
50		1.42831	1.18764	1.53742	1.3889	1.37383	1.1862	1.05167		1.95507	1.68497	2.04238	2.00939	2.02335	1.85718	1.63148		2.26625	2.0661	2.36178	2.41455	2.60532	2.40311	2.16401		2.92949	1.84122	2.44795	2.54949	4.50325	5.02644	3.70735		4.35433	4.19312	4.22855	3.85374	4.91339	5.12603	3.96174		5.12821	5.91434	5.43389	5.31254	4.56395	4.47296	3.95303
90		1.83207	1.60549	1.92021	1.81661	1.74779	1.62413	1.5011		1.88902	1.51688	2.10732	1.88442	1.8455	1.61851	1.56043		2.60023	2.0915	2.96087	2.65066	2.75126	2.42925	2.4334		4.47271	3.01031	4.45978	3.88966	5.22847	4.76584	4.44932		6.0899	5.17303	6.52781	5.82497	6.36542	6.20533	5.72972		7.27945	7.32541	7.94415	8.20051	7.15832	7.07555	6.83648
[truncated: 28 more columns]
