# Supplementary material for: Exploring binaural hearing in gerbils (Meriones unguiculatus) using virtual headphones
Source: PLoS One. 2017 Apr 10;12(4):e0175142. doi: 10.1371/journal.pone.0175142 (PMC5386270; doi:10.1371/journal.pone.0175142)
Supplement: S3 Table — Six gerbils' ITD thresholds in μs were measured under virtual-headphone condition at frequencies between 750 and 2900 Hz. '—' indicates that an individual was not tested for a particular condition. 'x' indicates that no threshold could be determined for a particular condition. (XLSX) [file pone.0175142.s010.xlsx]

## Sheet: virtual-headphone ITD thresholds (µs)
Animal ID	750 Hz	1000 Hz	1250 Hz	2000 Hz	2400 Hz	2673 Hz	2900 Hz
Ad	41	19	26	39	x	57	x
Sm	38	19	36	75	93	86	x
Lz	33	15	25	21	39	54	x
Cs	12	18	18	37	92	59	44
Gn	20	23	29	49	32	62	93
Cx	20	14	--	72	--	--	--
