# Supplementary material for: Exploring binaural hearing in gerbils (Meriones unguiculatus) using virtual headphones
Source: PLoS One. 2017 Apr 10;12(4):e0175142. doi: 10.1371/journal.pone.0175142 (PMC5386270; doi:10.1371/journal.pone.0175142)
Supplement: S4 Table — Six gerbils' ITD thresholds in μs were derived from their free-field sound localization performance for frequencies between 750 and 3000 Hz. '—' indicates that an individual was not tested for a particular condition. Thresholds marked with * were derived from cumulative normal distribution functions that yielded R2<0.875; they were excluded from the calculation of the mean ITD thresholds. (XLSX) [file pone.0175142.s011.xlsx]

## Sheet: free-field ITD thresholds in µs
Animal ID	750 Hz	1000 Hz	1250 Hz	2000 Hz	2400 Hz	3000 Hz
Ad	34	20	28	32	43*	27
Sm	30	18	24	20	30	32
Lz	32	16	18	26	25	16
Cs	35	13	30	18	--	18
Gn	26	23	20	29	3*	31
Cx	40	19	27	18*	--	19
