# Supplementary material for: Exploring binaural hearing in gerbils (Meriones unguiculatus) using virtual headphones
Source: PLoS One. 2017 Apr 10;12(4):e0175142. doi: 10.1371/journal.pone.0175142 (PMC5386270; doi:10.1371/journal.pone.0175142)
Supplement: S5 Table — (XLSX) [file pone.0175142.s012.xlsx]

## Sheet: Response to the right in %
1000 Hz
ITD / µs	-492	-400	-309	-215	-117	-11	98	207	312	412	508
Az	73.3333	31.0345	0	3.3333	0	20	96.6667	96.6667	93.3333	100	76.6667
Sm	36.6667	3.3333	0	0	0	62.069	93.3333	93.3333	93.3333	73.3333	33.3333
Lz	86.2069	30	0	0	0	13.7931	100	96.6667	93.3333	86.2069	76.6667
Gn	44.8276	20	3.3333	0	0	10	96.5517	100	100	93.1034	53.3333
2000 Hz
ITD / µs	-509	-401	-303	-211	-115	-9	99	197	289	385	492
Az	7.6923	73.0769	92.3077	50	3.8462	7.6923	69.2308	96.1538	46.1538	0	30.7692
Sm	70	86.6667	43.3333	10	30	36.6667	86.6667	26.6667	10	3.3333	66.6667
Lz	44.8276	100	100	39.2857	6.8966	33.3333	96.6667	96.4286	40	0	33.3333
Gn	37.1429	87.8788	100	50	5.5556	44.1176	80	100	31.4286	14.2857	34.2857
