# Supplementary material for: Exploring binaural hearing in gerbils (Meriones unguiculatus) using virtual headphones
Source: PLoS One. 2017 Apr 10;12(4):e0175142. doi: 10.1371/journal.pone.0175142 (PMC5386270; doi:10.1371/journal.pone.0175142)
Supplement: S6 Table — Six gerbils' ILD thresholds in dB were measured under virtual-headphone condition at the frequencies 2000, 4000, and 6000 Hz. '—' indicates that an individual was not tested for a particular condition. (XLSX) [file pone.0175142.s013.xlsx]

## Sheet: virtual-headphone ILD thresholds in dB
Animal ID	2000 Hz	4000 Hz	6000 Hz
Ad	6.3	6.5	5.8
Sm	5.8	3	3.7
Lz	1.9	2.9	2.2
Cs	4.6	2.6	2.3
Gn	2.2	2.9	--
Cx	1.2	1.5	1.8
