# Supplementary material for: Exploring binaural hearing in gerbils (Meriones unguiculatus) using virtual headphones
Source: PLoS One. 2017 Apr 10;12(4):e0175142. doi: 10.1371/journal.pone.0175142 (PMC5386270; doi:10.1371/journal.pone.0175142)
Supplement: S7 Table — Six gerbils' ILD thresholds in dB derived from their free-field sound localization performance for the frequencies 2000, 4000, and 6000 Hz. '—' indicates that an individual was not tested for a particular condition. Thresholds marked with * were derived from cumulative normal distribution functions that yielded R2<0.875; they were excluded from the calculation of the mean ILD thresholds. (XLSX) [file pone.0175142.s014.xlsx]

## Sheet: free-field ILD thresholds in dB
Animal ID	2000 Hz	4000 Hz	6000 Hz
Ad	1.2	1.1	2
Sm	0.7	1	1
Lz	1	0.6	1.7
Cs	0.7	0.4	1
Gn	1.2*	0.8	--
Cx	0.7*	0.7	0.7
